# Supplementary material for: Candidate genes for field resistance to cassava brown streak disease revealed through the analysis of multiple data sources
Source: Front Plant Sci. 2023 Nov 3;14:1270963. doi: 10.3389/fpls.2023.1270963 (PMC10655247; doi:10.3389/fpls.2023.1270963)
Supplement: Supplementary file 1 [file DataSheet_1.xlsx]

## Sheet: Sheet1
Morag E. Ferguson, Rodney P. Eyles, Ana Luísa Garcia-Oliveira, Fortunus Kapinga, Esther A. Masumba, Teddy Amuge, Jessen V. Bredeson, Daniel S. Rokhsar, Jessica B. Lyons, Trushar Shah, Steve Rounsley, Geoffrey Mkamilo
Candidate genes for field resistance to cassava brown streak disease revealed through the analysis of multiple data sources
Frontiers in Plant Science
Supplementary file S1: Summary of the genetic linkage map of biparental population Nachinyaya x AR37-80
Supplementary file 1	Summary of the genetic linkage map of biparental population Nachinyaya x AR37-80
Chromosome	Number of markers	Length of map (cM)	Average distance (cM) between markers	Marker density per cM
Chr1	171	134.012	0.783696	1.27601
Chr2	178	110.307	0.619702	1.61368
Chr3	103	107.923	1.0478	0.954384
Chr4	153	99.856	0.652654	1.53221
Chr5	140	113.849	0.813207	1.2297
Chr6	163	113.815	0.698252	1.43215
Chr7	101	111.686	1.1058	0.904321
Chr8	142	96.125	0.676937	1.47724
Chr9	63	58.15	0.923016	1.0834
Chr10	139	97.611	0.702237	1.42402
Chr11	152	110.382	0.726197	1.37704
Chr12	101	92.573	0.916564	1.09103
Chr13	78	107.94	1.38385	0.722624
Chr14	130	97.311	0.748546	1.33592
Chr15	196	91.204	0.465327	2.14903
Chr16	105	113.932	1.08507	0.921602
Chr17	94	96.856	1.03038	0.970513
Chr18	80	48.001	0.600012	1.66663
	2289	1801.53	0.787039	1.27058
