# Supplementary material for: Candidate genes for field resistance to cassava brown streak disease revealed through the analysis of multiple data sources
Source: Front Plant Sci. 2023 Nov 3;14:1270963. doi: 10.3389/fpls.2023.1270963 (PMC10655247; doi:10.3389/fpls.2023.1270963)
Supplement: Supplementary file 2 [file DataSheet_2.xlsx]

## Sheet: S2_v5.1 and v8.1
Morag E. Ferguson, Rodney P. Eyles, Ana Luísa Garcia-Oliveira, Fortunus Kapinga, Esther A. Masumba, Teddy Amuge, Jessen V. Bredeson, Daniel S. Rokhsar, Jessica B. Lyons, Trushar Shah, Steve Rounsley, Geoffrey Mkamilo
Candidate genes for field resistance to cassava brown streak disease revealed through the analysis of multiple data sources
Frontiers in Plant Science
Supplementary file S2
QTL flanking markers converted from v5.1 of the cassava genome to v8.1
Left flanking v5.1	Left flanking v8.1	Right flanking v5.1	Right flanking v8.1
chrIII:3097492	Chromosome03:3348747	chrIII:1642653	Chromosome03:1772793
chrIII:4969350	Chromosome03:5407752	chrIII:4343173	Chromosome03:4726294
chrIII:7878222	Chromosome03:11630742	chrIII:7207862	Chromosome03:9089616
chrIII:13058292	Chromosome03:20574721	chrIII:7878222	Chromosome03:11630742
chrIII:16478434	Chromosome03:25159011	chrIII:14607985	Chromosome03:23003922
chrIII:22396579	Chromosome03:31717499	chrIII:22683842	Chromosome03:32009252
chrII:35383	Chromosome02:321039	chrII:19918162	Chromosome02:26837331
chrII:1626557	Chromosome02:1872505	chrII:1740952	Chromosome02:1988567
chrII:2048134	Chromosome02:2322679	chrII:1642500	Chromosome02:1889351
chrII:2327333	Chromosome02:2645228	chrII:2493286	Chromosome02:2824504
chrII:6624963	Chromosome02:7367026	chrII:7425688	Chromosome02:8188605
chrII:7425688	Chromosome02:8188605	chrII:8063456	Chromosome02:8837517
chrII:7701815	Chromosome02:8476125	chrII:8019655	Chromosome02:8790749
chrII:8034347	Chromosome02:8805439	chrII:7522028	Chromosome02:8294557
chrII:10624674	Chromosome02:11481066	chrII:10749512	Chromosome02:11645091
chrII:10749512	Chromosome02:11645091	chrII:11890664	Chromosome02:12878513
chrII:11106252	Chromosome02:12010771	chrII:11314973	Chromosome02:12275749
chrII:12760389	Chromosome02:13805832	chrII:13100285	Chromosome02:14179057
chrII:13313548	Chromosome02:14406193	chrII:13313576	Chromosome02:14406221
chrII:13313576	Chromosome02:14406221	chrII:14202200	Chromosome02:15382258
chrII:13773601	Chromosome02:14944946	chrII:14789163	Chromosome02:16262634
chrII:14879145	Chromosome02:16351631	chrII:15669915	Chromosome02:17306760
chrII:15129608	Chromosome02:16608827	chrII:15385214	Chromosome02:16895432
chrII:15348997	Chromosome02:16858201	chrII:17221775	Chromosome02:20368372
chrII:15384900	Chromosome02:16895118	chrII:15734787	Chromosome02:17374892
chrII:18322223	Chromosome02:32468046	chrII:21287155	Chromosome02:34210166
chrII:20826752	Chromosome02:31818441	chrII:21856074	Chromosome02:34102344
chrII:22555400	Chromosome02:35355826	chrII:22554930	Chromosome02:35355356
chrIV:695802	Chromosome04:945980	chrIV:124334	Chromosome04:53236
chrIV:800416	Chromosome04:1053160	chrIV:468336	Chromosome04:692382
chrIV:1325314	Chromosome04:1604334	chrIV:1340722	Chromosome04:1619748
chrIV:1526796	Chromosome04:1813416	chrIV:932689	Chromosome04:1190710
chrIV:2152224	Chromosome04:2509158	chrIV:2421127	Chromosome04:2780627
chrIV:2421127	Chromosome04:2780627	chrIV:2421144	Chromosome04:2780644
chrIV:2927533	Chromosome04:3365511	chrIV:3258352	Chromosome04:3725948
chrIV:5036923	Chromosome04:6735039	chrIV:5783147	Chromosome04:8420011
chrIV:10954093	Chromosome04:20298016	chrIV:11956457	Chromosome04:19759572
chrIV:12901344	Chromosome04:26071557	chrIV:12901940	Chromosome04:26070961
chrIV:14090006	Chromosome04:26836893	chrIV:14305907	Chromosome04:27070425
chrIV:16481626	Chromosome04:30208991	chrIV:15734008	Chromosome04:28725333
chrIV:16792175	Chromosome04:30575373	chrIV:16879112	Chromosome04:30662402
chrIV:16879112	Chromosome04:30662402	chrIV:16482008	Chromosome04:30209373
chrIV:17670328	Chromosome04:31593592	chrIV:17716343	Chromosome04:31641646
chrIV:18182731	Chromosome04:32106325	chrIV:17836263	Chromosome04:31761390
chrIV:20065474	Chromosome04:34209641	chrIV:19678070	Chromosome04:33800870
chrIX:993589	Chromosome09:150561	chrIX:245233	Chromosome09:517765
chrIX:2332422	Chromosome09:4040320	chrIX:2052488	Chromosome09:3343575
chrIX:4021781	Chromosome09:6896069	chrIX:3417111	Chromosome09:6248805
chrIX:4184749	Chromosome09:7080410	chrIX:4612012	Chromosome09:7510741
chrIX:18785122	Chromosome09:35491797	chrIX:18346490	Chromosome09:35038915
chrI:124021	Chromosome01:1385544	chrI:219471	Chromosome01:1947867
chrI:1235262	Chromosome01:2738125	chrI:1081438	Chromosome01:2551004
chrI:3636802	Chromosome01:5214891	chrI:3382571	Chromosome01:4949022
chrI:3985072	Chromosome01:5626618	chrI:4383262	Chromosome01:6071606
chrI:4573977	Chromosome01:6283141	chrI:4815462	Chromosome01:6563962
chrI:4815462	Chromosome01:6563962	chrI:4658167	Chromosome01:6397705
chrI:9703189	Chromosome01:24671496	chrI:10030347	Chromosome01:25032680
chrI:11790444	Chromosome01:27042407	chrI:12075580	Chromosome01:27338236
chrI:13330388	Chromosome01:28739415	chrI:14450997	Chromosome01:29890307
chrI:15977536	Chromosome01:31438694	chrI:16273177	Chromosome01:31745576
chrI:16387722	Chromosome01:31859243	chrI:16928818	Chromosome01:32405758
chrI:16665090	Chromosome01:32136107	chrI:16387722	Chromosome01:31859243
chrI:17597996	Chromosome01:33088620	chrI:18023818	Chromosome01:33530242
chrI:18280975	Chromosome01:33789751	chrI:18726927	Chromosome01:34232807
chrI:18726927	Chromosome01:34232807	chrI:18686478	Chromosome01:34192699
chrI:19342967	Chromosome01:34879041	chrI:19408103	Chromosome01:34946921
chrI:19342967	Chromosome01:34879041	chrI:19919971	Chromosome01:35484891
chrI:20849762	Chromosome01:36467332	chrI:21457189	Chromosome01:37097239
chrI:21287440	Chromosome01:36911296	chrI:21692445	Chromosome01:37384252
chrI:21649486	Chromosome01:37340145	chrI:22116013	Chromosome01:37811271
chrI:21864131	Chromosome01:37243782	chrI:21287026	Chromosome01:36910882
chrI:23974181	Chromosome01:39736912	chrI:24419279	Chromosome01:40280479
chrVIII:951935	Chromosome08:349825	chrVIII:549084	Chromosome08:1450539
chrVIII:1364621	Chromosome08:1995670	chrVIII:1428011	Chromosome08:2078306
chrVIII:3182048	Chromosome08:3784026	chrVIII:3236181	Chromosome08:3852146
chrVIII:4838531	Chromosome08:5743807	chrVIII:4901995	Chromosome08:5813633
chrVIII:9124083	Chromosome08:11742494	chrVIII:8201795	Chromosome08:10330165
chrVIII:13261583	Chromosome08:26856589	chrVIII:12759725	Chromosome08:26341163
chrVIII:15222388	Chromosome08:30996256	chrVIII:14002244	Chromosome08:29205268
chrVIII:16202603	Chromosome08:32657030	chrVIII:15400668	Chromosome08:31739828
chrVIII:16683807	Chromosome08:33233557	chrVIII:16202603	Chromosome08:32657030
chrVIII:17587092	Chromosome08:34411879	chrVIII:16683794	Chromosome08:33233544
chrVIII:21201450	Chromosome08:38639520	chrVIII:20857818	Chromosome08:38459130
chrVII:261026	Chromosome07:504636	chrVII:1796230	Chromosome07:2156832
chrVII:1598556	Chromosome07:1947045	chrVII:1997156	Chromosome07:2366675
chrVII:4085006	Chromosome07:5182768	chrVII:4227603	Chromosome07:5323624
chrVII:4715293	Chromosome07:6162407	chrVII:5754731	Chromosome07:6826630
chrVII:4813810	Chromosome07:5800520	chrVII:4715293	Chromosome07:6162407
chrVII:5368752	Chromosome07:6414801	chrVII:4290903	Chromosome07:5755702
chrVII:9541718	Chromosome07:14884967	chrVII:9486059	Chromosome07:14820859
chrVII:10133847	Chromosome07:21577367	chrVII:10822636	Chromosome07:23041401
chrVII:10726633	Chromosome07:23849681	chrVII:12051879	Chromosome07:24375306
chrVII:11133408	Chromosome07:22410720	chrVII:11214131	Chromosome07:22494173
chrVII:15177535	Chromosome07:29909530	chrVII:15358811	Chromosome07:30499681
chrVII:15447271	Chromosome07:30596287	chrVII:15551342	Chromosome07:30711453
chrVII:15487512	Chromosome07:30636083	chrVII:16121263	Chromosome07:31290205
chrVII:16662383	Chromosome07:31835133	chrVII:17020311	Chromosome07:32210897
chrVII:17713398	Chromosome07:32911743	chrVII:17601449	Chromosome07:32795893
chrVII:18182770	Chromosome07:33284703	chrVII:18230039	Chromosome07:33331707
chrVI:171472	Chromosome06:308183	chrVI:24672	Chromosome06:236043
chrVI:1588891	Chromosome06:2047815	chrVI:1480002	Chromosome06:1961559
chrVI:2799416	Chromosome06:3163827	chrVI:2459046	Chromosome06:2818519
chrVI:4229496	Chromosome06:4973399	chrVI:3103175	Chromosome06:3538984
chrVI:8209545	Chromosome06:10635285	chrVI:8068789	Chromosome06:10489043
chrVI:8507878	Chromosome06:9629141	chrVI:8507925	Chromosome06:9629188
chrVI:8845513	Chromosome06:11350499	chrVI:8850841	Chromosome06:11345169
chrVI:13545857	Chromosome06:20392762	chrVI:13144356	Chromosome06:19985904
chrVI:14167250	Chromosome06:21152777	chrVI:14315467	Chromosome06:21353045
chrVI:14682051	Chromosome06:21726749	chrVI:14683465	Chromosome06:21728162
chrVI:15122072	Chromosome06:22186557	chrVI:14969297	Chromosome06:22030677
chrVI:15698087	Chromosome06:22835090	chrVI:15697631	Chromosome06:22834634
chrVI:15874629	Chromosome06:23013537	chrVI:15698087	Chromosome06:22835090
chrVI:16135765	Chromosome06:23273236	chrVI:16025737	Chromosome06:23159973
chrVI:20252686	Chromosome06:27907146	chrVI:19981499	Chromosome06:27453559
chrVI:21992037	Chromosome06:29873357	chrVI:21701745	Chromosome06:29617471
chrV:717976	Chromosome05:922786	chrV:1090221	Chromosome05:1515699
chrV:1801930	Chromosome05:2255933	chrV:1865590	Chromosome05:2322183
chrV:2568323	Chromosome05:3098451	chrV:3486228	Chromosome05:4065410
chrV:8298190	Chromosome05:9478778	chrV:8990175	Chromosome05:10360462
chrV:15126073	Chromosome05:23017133	chrV:15775847	Chromosome05:24170896
chrV:15973398	Chromosome05:24383620	chrV:16520953	Chromosome05:24968045
chrV:16520953	Chromosome05:24968045	chrV:16945750	Chromosome05:26055317
chrV:18740051	Chromosome05:28248294	chrV:19084270	Chromosome05:28630785
chrV:19084270	Chromosome05:28630785	chrV:19174870	Chromosome05:28694763
chrV:19593182	Chromosome05:29351382	chrV:19597477	Chromosome05:29355676
chrV:19675325	Chromosome05:29435321	chrV:20779139	Chromosome05:30796687
chrXIII:14272511	Chromosome13:29261923	chrXIII:12073044	Chromosome13:23559662
chrXIII:16309346	Chromosome13:31887836	chrXIII:15436315	Chromosome13:31046310
chrXII:2763167	Chromosome12:3279696	chrXII:2619714	Chromosome12:3159109
chrXII:3703875	Chromosome12:4046940	chrXII:4113526	Chromosome12:5778017
chrXII:6934834	Chromosome12:8250631	chrXII:10102374	Chromosome12:12995530
chrXII:10420624	Chromosome12:13786454	chrXII:10580835	Chromosome12:14039920
chrXII:16543301	Chromosome12:29521647	chrXII:16973078	Chromosome12:30352146
chrXII:16941068	Chromosome12:30250718	chrXII:16973071	Chromosome12:30352139
chrXII:19839230	Chromosome12:33791715	chrXII:20410514	Chromosome12:34397962
chrXIV:9170	Chromosome14:357181	chrXIV:15572628	Chromosome14:25603904
chrXIV:1380767	Chromosome14:415802	chrXIV:165957	Chromosome14:954148
chrXIV:1604532	Chromosome14:1973777	chrXIV:1790289	Chromosome14:2177314
chrXIV:1790319	Chromosome14:2177344	chrXIV:1917329	Chromosome14:2303111
chrXIV:2154843	Chromosome14:2552401	chrXIV:2831930	Chromosome14:3192023
chrXIV:2673297	Chromosome14:3025235	chrXIV:2299932	Chromosome14:2701000
chrXIV:2824795	Chromosome14:3184887	chrXIV:3496550	Chromosome14:3983545
chrXIV:4466887	Chromosome14:5061190	chrXIV:3951220	Chromosome14:4472222
chrXIV:4588220	Chromosome14:5215402	chrXIV:5049146	Chromosome14:5663757
chrXIV:4778159	Chromosome14:5416734	chrXIV:4944551	Chromosome14:5560531
chrXIV:5517116	Chromosome14:6274668	chrXIV:4180805	Chromosome14:4756703
chrXIV:8055781	Chromosome14:8875583	chrXIV:10851966	Chromosome14:11735677
chrXIV:14835447	Chromosome14:22507104	chrXIV:14795105	Chromosome14:22820318
chrXIV:16647688	Chromosome14:26897553	chrXIV:16873344	Chromosome14:27682964
chrXIV:17417176	Chromosome14:28092948	chrXIV:17417160	Chromosome14:28092932
chrXI:605609	Chromosome11:781327	chrXI:6031	Chromosome11:1012587
chrXI:1942673	Chromosome11:2466568	chrXI:2033308	Chromosome11:2566637
chrXI:2056118	Chromosome11:2590309	chrXI:2067264	Chromosome11:2601460
chrXI:2575184	Chromosome11:3294737	chrXI:2677221	Chromosome11:3400782
chrXI:4383294	Chromosome11:6683896	chrXI:4527454	Chromosome11:6886880
chrXI:4502176	Chromosome11:6861782	chrXI:5122917	Chromosome11:8746147
chrXI:5282663	Chromosome11:8916545	chrXI:4502176	Chromosome11:6861782
chrXI:6584826	Chromosome11:10304671	chrXI:7316535	Chromosome11:11728938
chrXI:10513321	Chromosome11:15542810	chrXI:10915435	Chromosome11:19973965
chrXI:10915435	Chromosome11:19973965	chrXI:11559438	Chromosome11:20747547
chrXI:13715995	Chromosome11:24303333	chrXI:13872719	Chromosome11:24464604
chrXI:13716405	Chromosome11:24303743	chrXI:13872719	Chromosome11:24464604
chrXI:13716405	Chromosome11:24303743	chrXI:14393447	Chromosome11:25187906
chrXI:17081768	Chromosome11:28496724	chrXI:17245696	Chromosome11:28670828
chrXI:17118816	Chromosome11:28533432	chrXI:17079784	Chromosome11:28494740
chrXVIII:1899884	Chromosome18:2633703	chrXVIII:1401069	Chromosome18:2109160
chrXVIII:4212438	Chromosome18:5339282	chrXVIII:7761534	Chromosome18:9804251
chrXVIII:6207741	Chromosome18:7883919	chrXVIII:6448848	Chromosome18:8183389
chrXVIII:6801336	Chromosome18:8535185	chrXVIII:6327979	Chromosome18:8032346
chrXVIII:8916735	Chromosome18:11217402	chrXVIII:4212438	Chromosome18:5339282
chrXVII:69840	Chromosome17:2465526	chrXVII:364832	Chromosome17:1273266
chrXVII:69840	Chromosome17:2465526	chrXVII:3956747	Chromosome17:8976397
chrXVII:602013	Chromosome17:1848539	chrXVII:1623588	Chromosome17:3844315
chrXVII:3956747	Chromosome17:8976397	chrXVII:69840	Chromosome17:2465526
chrXVII:5923219	Chromosome17:12452005	chrXVII:12488527	Chromosome17:24687134
chrXVII:10829290	Chromosome17:23285741	chrXVII:6633094	Chromosome17:14490345
chrXVII:14454154	Chromosome17:26875004	chrXVII:14517747	Chromosome17:26937807
chrXVII:15110705	Chromosome17:27594766	chrXVII:14893421	Chromosome17:27362795
chrXVII:16122869	Chromosome17:29448375	chrXVII:15338757	Chromosome17:27825179
chrXVII:17283680	Chromosome17:30359417	chrXVII:17369194	Chromosome17:30445487
chrXVII:18947048	Chromosome17:31757963	chrXVII:18026834	Chromosome17:31264847
chrXVI:1256568	Chromosome16:1314720	chrXVI:1038238	Chromosome16:1093875
chrXVI:11242242	Chromosome16:25171583	chrXVI:10523643	Chromosome16:24500946
chrXVI:12057092	Chromosome16:26703666	chrXVI:11802625	Chromosome16:25877643
chrXVI:12453148	Chromosome16:27026336	chrXVI:12790577	Chromosome16:27448667
chrXVI:12919181	Chromosome16:27831098	chrXVI:13280482	Chromosome16:28266558
chrXVI:15890110	Chromosome16:30817972	chrXVI:15944447	Chromosome16:30872982
chrXV:528201	Chromosome15:557007	chrXV:91510	Chromosome15:94727
chrXV:1893902	Chromosome15:1947333	chrXV:1665522	Chromosome15:1710676
chrXV:2071192	Chromosome15:2128531	chrXV:2344875	Chromosome15:2414898
chrXV:3574291	Chromosome15:3686122	chrXV:3600553	Chromosome15:3712294
chrXV:5470437	Chromosome15:5619944	chrXV:5632487	Chromosome15:5782710
chrXV:6027272	Chromosome15:6398397	chrXV:6042006	Chromosome15:6413137
chrXV:9272542	Chromosome15:9877235	chrXV:9228619	Chromosome15:9833881
chrXV:13926254	Chromosome15:14421711	chrXV:15733948	Chromosome15:19204174
chrXV:14682790	Chromosome15:15025802	chrXV:17535026	Chromosome15:23662583
chrXV:18367673	Chromosome15:26559757	chrXV:18367311	Chromosome15:26560119
chrXV:19272571	Chromosome15:31601562	chrXV:18611145	Chromosome15:31311598
chrX:530680	Chromosome10:791219	chrX:109425	Chromosome10:499672
chrX:598502	Chromosome10:864645	chrX:701511	Chromosome10:967220
chrX:2325198	Chromosome10:2957354	chrX:2405003	Chromosome10:3039813
chrX:2846538	Chromosome10:3509096	chrX:2916521	Chromosome10:3577325
chrX:5951231	Chromosome10:7631688	chrX:7178005	Chromosome10:8906264
chrX:13341847	Chromosome10:22260886	chrX:13506478	Chromosome10:22545893
chrX:14023601	Chromosome10:23602303	chrX:14135599	Chromosome10:23719272
chrX:14023601	Chromosome10:23602303	chrX:14620013	Chromosome10:24241379
chrX:15904327	Chromosome10:25681634	chrX:15908966	Chromosome10:25686273
chrX:17641473	Chromosome10:28555347	chrX:17833329	Chromosome10:29009701
chrX:18426397	Chromosome10:29756421	chrX:18257973	Chromosome10:29576218
