# Supplementary material for: Candidate genes for field resistance to cassava brown streak disease revealed through the analysis of multiple data sources
Source: Front Plant Sci. 2023 Nov 3;14:1270963. doi: 10.3389/fpls.2023.1270963 (PMC10655247; doi:10.3389/fpls.2023.1270963)
Supplement: Supplementary file 3 [file DataSheet_3.xlsx]

## Sheet: Sheet1
Morag E. Ferguson, Rodney P. Eyles, Ana Luísa Garcia-Oliveira, Fortunus Kapinga, Esther A. Masumba, Teddy Amuge, Jessen V. Bredeson, Daniel S. Rokhsar, Jessica B. Lyons, Trushar Shah, Steve Rounsley, Geoffrey Mkamilo
Candidate genes for field resistance to cassava brown streak disease revealed through the analysis of multiple data sources
Frontiers in Plant Science
Supplementary file S3
QTL associated with CBSD foliar symptoms in population Nachinyaya x AR37-80 in Chambezi (C1, C2 and C3 corresponding to 2013/14, 2014/15, 2015/16) and the same for Naliendele
TraitID	TraitName	Chromosome	Position	LeftMarker v5.1	RightMarker v5.1	LOD	PVE(%)	EffectF	EffectM	EffectFM	M(AC)	M(AD)	M(BC)	M(BD)
16	CBSD6NAL1516	1	67	chrI:11790444	chrI:12075580	4.8921	17.2146	0.3741	-0.3683	-0.3639	1.2608	2.7251	1.2403	1.2492
9	CBSD3NAL1415	1	74	chrI:13330388	chrI:14450997	10.135	37.6362	0.3221	0.357	0.3694	2.5397	1.0868	1.1567	1.1814
10	CBSD6NAL1415	1	75	chrI:13330388	chrI:14450997	7.7014	44.1996	0.1565	0.1756	0.182	1.8152	1.1	1.1382	1.1511
15	CBSD3NAL1516	1	74	chrI:13330388	chrI:14450997	5.4886	26.3794	0.3435	0.3064	0.3498	2.6267	1.3145	1.2402	1.3271
16	CBSD6NAL1516	1	74	chrI:13330388	chrI:14450997	7.4384	34.14	0.3513	0.3187	0.3966	2.6736	1.243	1.1779	1.3336
28	CBSD6CHA1415	1	75	chrI:13330388	chrI:14450997	5.2596	40.1467	0.4954	0.5013	0.6095	3.8894	1.6677	1.6796	1.896
3	CBSD6NAL1314	1	102	chrI:19342967	chrI:19919971	19.576	62.649	0.6011	-0.6194	-0.6039	1.0534	3.5	1.059	1.0902
15	CBSD3NAL1516	1	100	chrI:19342967	chrI:19408103	4.3525	13.6175	-0.1371	-0.1281	0.0963	1.1866	1.2502	1.2682	1.717
9	CBSD3NAL1415	1	111	chrI:21287440	chrI:21692445	2.764	7.0818	0.092	-0.0425	-0.029	1.229	1.3722	1.1032	1.1301
10	CBSD6NAL1415	1	106	chrI:21864131	chrI:21287026	3.5488	20.1726	-0.2083	-0.1768	0.2158	1.2056	1.1276	1.1907	1.9758
28	CBSD6CHA1415	1	106	chrI:21864131	chrI:21287026	4.3943	28.8159	-0.5872	-0.5222	0.5888	1.827	1.6938	1.8237	4.0459
16	CBSD6NAL1516	1	30	chrI:3985072	chrI:4383262	9.392	44.449	-0.3246	-0.3217	0.3497	1.2438	1.1877	1.1935	2.5364
28	CBSD6CHA1415	1	30	chrI:3985072	chrI:4383262	4.8377	38.2483	-0.4716	-0.4783	0.5491	1.832	1.6902	1.677	3.7317
9	CBSD3NAL1415	1	33	chrI:4573977	chrI:4815462	13.0626	37.3713	-0.7059	0.6976	-0.7212	1.1459	1.1931	4	1.1624
10	CBSD6NAL1415	1	34	chrI:4658167	chrI:4815462	5.7864	12.7941	-0.311	0.3032	-0.2503	1.1881	1.0822	2.3107	1.2037
21	CBSD6CHA1213	1	34	chrI:4658167	chrI:4815462	3.0639	6.1255	-0.5767	0.5607	-0.3118	3.4816	2.9838	5.2587	3.5136
3	CBSD6NAL1314	1	57	chrI:9703189	chrI:10030347	25.2797	61.1876	-0.7528	0.7271	-0.7097	1.0751	1.0402	4	1.1265
9	CBSD3NAL1415	1	57	chrI:9703189	chrI:10030347	5.2405	23.1722	-0.1897	0.2248	-0.2492	1.1536	1.2024	2.0313	1.0835
16	CBSD6NAL1516	1	57	chrI:9703189	chrI:10030347	3.6769	23.7431	-0.2748	0.2726	-0.3201	1.2089	1.3039	2.3988	1.2132
9	CBSD3NAL1415	4	4	chrIV:20065474	chrIV:19678070	9.1657	41.5344	-0.2286	-0.229	0.2692	1.1861	1.1056	1.1049	2.1013
16	CBSD6NAL1516	4	4	chrIV:20065474	chrIV:19678070	5.219	26.7466	-0.2381	-0.2316	0.2504	1.238	1.2005	1.2134	2.1774
2	CBSD3NAL1314	4	82	chrIV:2421127	chrIV:2421144	22.5556	70.8616	0.1301	-0.1314	-0.1304	1.0036	1.5271	1.004	1.0061
15	CBSD3NAL1516	4	83	chrIV:2421127	chrIV:2421144	4.8575	8.9606	0.224	-0.2429	-0.1794	1.3125	2.1571	1.2232	1.3503
21	CBSD6CHA1213	5	106	chrV:19675325	chrV:20779139	3.5892	7.6034	0.0534	-0.0862	-0.2282	3.1164	3.7451	3.466	3.1819
27	CBSD3CHA1415	5	99	chrV:19675325	chrV:20779139	2.5979	6.1779	-0.0889	0.066	-0.1631	1.9024	2.0964	2.4062	1.948
27	CBSD3CHA1415	6	73	chrVI:8507878	chrVI:8507925	3.4009	10.7849	0.2501	-0.2661	-0.099	2.0665	2.7968	1.7643	2.0985
28	CBSD6CHA1415	6	73	chrVI:8507878	chrVI:8507925	6.1721	16.6421	0.3736	-0.4001	-0.2057	1.8423	3.0539	1.5065	1.8952
3	CBSD6NAL1314	7	7	chrVII:261026	chrVII:1796230	29.1871	61.2522	-0.7182	-0.7152	0.7536	1.1332	1.0565	1.0624	4
15	CBSD3NAL1516	7	7	chrVII:261026	chrVII:1796230	3.0131	11.6357	-0.1401	-0.1344	0.2549	1.4677	1.2267	1.238	2.0167
16	CBSD6NAL1516	7	7	chrVII:261026	chrVII:1796230	2.6012	13.6818	-0.2504	-0.2606	0.3217	1.3525	1.2302	1.2099	2.3745
28	CBSD6CHA1415	7	7	chrVII:261026	chrVII:1796230	4.1888	21.445	-0.5353	-0.4815	0.471	1.7058	1.7269	1.8345	3.7395
33	CBSD3CHA1516	8	42	chrVIII:13261583	chrVIII:12759725	3.5541	7.8947	-0.1595	0.1035	-0.0366	1.7658	1.6319	2.158	1.8779
3	CBSD6NAL1314	8	37	chrVIII:15222388	chrVIII:14002244	24.3725	60.6941	-0.7355	0.7365	-0.7202	1.0885	1.0559	3.9999	1.0865
15	CBSD3NAL1516	8	36	chrVIII:15222388	chrVIII:14002244	2.8012	5.4719	-0.0162	-0.0592	0.1204	1.3109	1.1884	1.1026	1.4618
9	CBSD3NAL1415	8	31	chrVIII:16202603	chrVIII:15400668	3.6309	39.6526	-0.2349	-0.2732	0.2214	1.0901	1.1939	1.1173	2.1064
15	CBSD3NAL1516	8	29	chrVIII:16683807	chrVIII:16202603	3.1374	18.6304	-0.207	-0.1847	0.1501	1.1876	1.2566	1.3013	1.971
34	CBSD6CHA1516	8	27	chrVIII:17587092	chrVIII:16683794	3.2847	14.3822	0.0301	0.2114	-0.0756	2.6413	2.3697	2.7324	2.1583
20	CBSD3CHA1213	10	68	chrX:14023601	chrX:14620013	2.8033	5.2277	-0.0817	0.0187	0.0706	1.6634	1.4847	1.6855	1.7893
16	CBSD6NAL1516	10	64	chrX:14023601	chrX:14135599	7.7506	40.4523	-0.3109	0.3633	-0.3792	1.2301	1.262	2.6103	1.1254
16	CBSD6NAL1516	10	66	chrX:14023601	chrX:14620013	9.4926	40.2953	-0.3165	0.3602	-0.377	1.2254	1.2589	2.6124	1.138
15	CBSD3NAL1516	11	73	chrXI:13715995	chrXI:13872719	5.0175	33.7521	0.2584	0.2622	0.3076	2.3589	1.2193	1.227	1.3177
15	CBSD3NAL1516	11	76	chrXI:13716405	chrXI:14393447	3.1365	9.2957	0.0762	0.0658	0.1012	1.569	1.235	1.2142	1.285
2	CBSD3NAL1314	11	75	chrXI:13716405	chrXI:13872719	24.7612	67.0464	0.1457	0.1462	0.1466	1.5911	1.0054	1.0063	1.0072
2	CBSD3NAL1314	14	70	chrXIV:14835447	chrXIV:14795105	25.3592	70.8645	-0.1292	0.1306	-0.132	1.0044	1.0072	1.5269	1.0016
28	CBSD6CHA1415	14	70	chrXIV:14835447	chrXIV:14795105	3.5641	25.8276	-0.3861	0.2655	-0.4377	1.6127	1.9572	3.2603	1.854
3	CBSD6NAL1314	17	88	chrXVII:69840	chrXVII:364832	3.5865	60.9508	-0.7208	0.7102	-0.7484	1.0616	1.1378	4	1.0828
16	CBSD6NAL1516	17	89	chrXVII:69840	chrXVII:364832	8.2094	41.5816	0.3241	-0.3412	-0.3567	1.1823	2.5781	1.2477	1.2166
27	CBSD3CHA1415	17	89	chrXVII:69840	chrXVII:364832	2.523	7.7721	-0.0126	0.1196	0.1741	2.2485	1.6612	1.9256	2.0346
27	CBSD3CHA1415	18	9	chrXVIII:8916735	chrXVIII:4212438	3.3759	13.0822	0.0988	-0.0888	-0.1858	1.8599	2.4092	2.034	1.8399
33	CBSD3CHA1516	18	6	chrXVIII:8916735	chrXVIII:4212438	2.5338	6.2587	-0.0249	-0.1144	-0.0531	1.5916	1.9266	1.7476	1.8701
