# Supplementary material for: Candidate genes for field resistance to cassava brown streak disease revealed through the analysis of multiple data sources
Source: Front Plant Sci. 2023 Nov 3;14:1270963. doi: 10.3389/fpls.2023.1270963 (PMC10655247; doi:10.3389/fpls.2023.1270963)
Supplement: Supplementary file 4 [file DataSheet_4.xlsx]

## Sheet: CBSD 
Morag E. Ferguson, Rodney P. Eyles, Ana Luísa Garcia-Oliveira, Fortunus Kapinga, Esther A. Masumba, Teddy Amuge, Jessen V. Bredeson, Daniel S. Rokhsar, Jessica B. Lyons, Trushar Shah, Steve Rounsley, Geoffrey Mkamilo
Candidate genes for field resistance to cassava brown streak disease revealed through the analysis of multiple data sources
Frontiers in Plant Science
Supplementary file S4: Details of 42 QTL identified across populations associated with CBSD resistance
CBSD QTL Number	CBSD Root necrosis QTL number	CBSD Foliar QTL number	CBSD RN and Foliar QTL number	Population	Chromosome	QTL name according to publications	Trait	Left marker (v5.1)	Right marker (v5.1)	LOD	Comment
1		1		NCAR	1	qCBSDFc1NCa	Foliar	3985072	4383262	9.392 to 4.84	Chambezi 14/15 and Naliendele 15/16
2		2		NCAR	1	qCBSDFc1NCb	Foliar	4573977	4815462	3.06 to 13.06	Naliendele 14/15 and Chambezi 12/13
3		3		NCAR	1	qCBSDFc1NCc	Foliar	9703189	10030347	3.6769 to 25.28	Naliendele 12/13, 14/15, 15/16
4		4		NCAR	1	qCBSDFc1NCd	Foliar	13330388	14450997	5.26 to 10.14	Naliendele 14/15, 15/16 and Chambezi 14/15
5		5		NCAR	1	qCBSDFc1NCe	Foliar	19342967	19919971	4.35 to 19.58	Naliendele 13/14 and 15/16
6		6		NCAR	1	qCBSDFc1NCf	Foliar	21287026	21864131	2.76 to 4.39	Naliendele 14/15 and Chambezi 14/15
7			1	NxA	2	qCBSDRNFc2Nm	Root necrosis and foliar	cII:3454303	cII:3552915	4.76 and 3.24	Naliendele in both years for root necrosis. GWAS does not pick this. Foliar detected in all sites/season with max LOD 17. This is not detected in any other population.
8		7		KAR	4	qCBSDFc4K_L	Foliar	cIV:2397127	cIV:3389179	2.51, 2.78	Two environments (Chambezi only). GWAS picked this, but at the other end of the chromosome 21 and 24Mb
8				NDL	4	qCBSDFc4NDL_L	Foliar	cIV: 2768314	cIV:3766228	3.43	Naliendele and Chambezi 6.5% to 35.72%
8				NDL	4	qCBSDFc4NDL_Lb	Foliar	cIV: 1933035	cIV: 286155	17.32	PVE 40.9% in Naliendele 13/14 only
8				NCAR	4	qCBSDFc4NCa	Foliar	2421127	2421144	4.86 to 22.56	Naliendele 13/14, 15/16
9		8		KAR	4	qCBSDFc4K_R	Foliar	cIV:12722062	cIV:15281535	60,20,10	Naliendele only in both years. GWAS picked this but at 21 and 24Mb
10		9		NDL	4	qCBSDFc4NDL_Rb	Foliar	cIV:16481626	cIV:17222649	2.77	5.1 % PVE Chambezi 13/14. GWAS picked this but at 21 and 24Mb
11		10		NDL	4	qCBSDFc4NDL_Rc	Foliar	cIV:19421153	cIV:19503605	3,31	8.78 % PVE Naliendele 13/14. GWAS picked this but at 21 and 24Mb
12		11		NCAR	4	qCBSDFc4NCb	Foliar	19678070	20065474	9.17 and 5.22	Naliendele 14/15 and 15/16. There are lots of qtl in this region but not consistent, ranging from 14 to 20Mbp
13	1			KAR	5	qCBSDRNc5K	Root necrosis	cV:8584542	cV:9172040	6.2 and 2.87	A QTL was found on chromosome 5 by GWAS but around 24Mb, and they have designed primers. Since this was not found in any other of our populations, I would not consider it. Also, our markers are not consistent.
14		12		NCAR	5	qCBSDFc5NC	Foliar	19675325	20779139	2.6 to 3.59	Chambezi 12/13 and 14/15
15		13		KAR	6	qCBSDFc6KRa	Foliar	cVI:12787606	cVI:13554612	24.75 and 13.19	Naliendele only
16		14		KAR	6	qCBSDFc6KRb	Foliar	cVI:15579060	cVI:16110806	20.91 and 3.04
17		15		NCAR	6	qCBSDFc6NC	Foliar	8507878	8507925	3.4 to 6.17	Chambezi 14/15
18	2			NCAR	7	qCBSDRNc7NC	Root necrosis	chrVII:4715293	chrVII:4813810	3.47 and 3.48	Chambezi 12/13 and 14/15
19		16		NCAR	7	qCBSDFc7NC	Foliar	261026	1796230	2.6 to 29.19	Naliendele 13/14 and Chambezi 14/15
20	3			ARAL	8	qCBSDRNc8A4	Root necrosis	cVIII:4660806	cVIII:5883289	3.6 and 7.87	Nal 13 and Cham14
21		17		NCAR	8	qCBSDFc8NC	Foliar	14002244	15222388	2.8 to 24.37	Naliendele 13/14, 15/16
22		18		NDL	10	qCBSDFc10NDL	Foliar	cX:4439440	cX:5018413	2.52 to 6.07	PVE 16.08 and 5.3 from Chambezi 13/14 and 14/15. Also additional putative QTL from Chambezi at 3.4Mb and 3.7Mb
23		19		NCAR	10	qCBSDFc10NC	Foliar	14023601	14620013	2.8 to 9.49	Chambezi 12/13, Naliendele 15/16
24	4			NxA	11	qCBSDRNc11.1Nm	Root necrosis	cXI:4527454	cXI:4617294	7.5	It seems that GWAS does not pick this QTL . They only pick on the right hand arm. We pick Chambezi both years. Could all be considered one QTL ??
24				NxA	11	qCBSDRNc11.2Nm	Root necrosis	cXI:4502175	cXI:4527454	3.81 and 3.35
24				NxA	11	qCBSDRNc11.3Nm	Root necrosis	cXI:4617294	cXI:4760631	3.6
24				NDL	11	qCBSDRNc11.1NDL	Root necrosis	cXI:5325558	cXI:7316171	2.86 to 12.65	PVE 14.74 to 17.8. Picked in Chambezi and Naliendele in 13/14
24				NDL		qCBSDRNc11.2NDL	Root necrosis	cXI:3559047	cXI:4301373	3.19 to 5.6	11.93 to 11.52% in Naliendele both years
24				NDL	11	qCBSDRNc11.3NDL	Root necrosis	cXI:4301373	cXI:5325558	4.63	12.72% Chambezi 14/15
24				NCAR	11	qCBSDRNc11NC	Root necrosis	chrXI:4383294	chrXI:4527454	4.41 and 8.38	Chambezi 12/13 and 14/15. PVE 30% in both years
25		20		NCAR	11	qCBSDFc11NC	Foliar	chrXI:13715995	chrXI:14393447	3.14 to 24.76	Naliendele 13/14 and 15/16
26			2	KAR	11	qCBSDRNFc11KR	Root necrosis and foliar	cXI:15686140	cXI:15799548	13.45, 3.26, 3.06, 13.54	Found in Naliendele only for root necrosis and Naliendele and Chambezi for foliar. The GWAS is around 22Mb and 23Mb
27		21		ARAL	11	qCBSDFc11A4	Foliar	cXI: 18472436	cXI: 18700194	3.27
28	5			KAR	12	qCBSDRNc12K	Root necrosis	cXII:16811592	cXII:17259527	3.31	These are next to one another. In three seasons/sites. Not in GWAS
28								cXII:16407934	cXII:16811592	7.42 and 11.05
29	6			NCAR	12	qCBSDRNc12NC	Root necrosis	chrXII:6934834	chrXII:10102374	3.04 to 3.85	Chambezi 12/13 and 14/15. PVE 7.5 and 7.8
30		22		NxA	14	qCBSDFc14Nm	Foliar	cXIV:8305501	cXIV:7870761	8.98, 3.9, 3.19 and 4.77	Detected in three sites/seasons. This was not detected by GWAS and was not detected with any other population.
31	7			ARAL	14	qCBSDRNc14AR	Root necrosis	cXIV:12866832	cXIV:13596996	3.88, 6.44 and 7.03	Naliendele both years and Chambezi 2014/15
32		23		NCAR	14	qCBSDFc14NC	Foliar	chrXIV:14,795,105	chrXIV:14,835,447
33			3	KAR	15	qCBSDFc15K	Foliar and root necrosis	cXV:4187935	cXV:4668905	54 and 32	Naliendele only. Not detected by GWAS
34		24		NCAR	17	qCBSDFc17NC	Foliar	69840	364832	2.52 to 8.21	Naliendele 13/14, 15/16; chambezi 14/15
35		25		NxA	17	qCBSDFOLc17Nm	Foliar	cXVII:15341988	cXVII:15982729	17.98, 4.13 and 3.94	Detected in three sites/seasons in NxA. This was not detected by GWAS.
36		26		KAR	17	qCBSDFc17K	Foliar	cXVII:18990126	cXVII:19117961	2 and 27	Nali and Chambezi in KAR
37	8			NxA	18	qCBSDRNc18.2Nm	Root necrosis	cXVIII:3106706	cXVIII:3705640	3.99
38		27		KAR	18	qCBSDFc18Ka	Foliar	cXVIII:5328493	cXVIII:5467691	2.96 and 23.08	These do not overlap with ones above, but in same area
39		28		KAR	18	qCBSDFc18Kb	Foliar	cXVIII:5764853	cXVIII:6089207	2.79 and 23
40	9			NxA	18	qCBSDRNc18.3Nm	Root necrosis	cXVIII:6320754	cXVIII:6502253	3.31
40				ARAL	18	qCBSDRNc18A4	Root necrosis	cXVIII: 6433344	cXVIII: 6501916	11.49 and 6,68	Naliedele 13/14 and Chambezi 14/15
40				NCAR	18	qCBSDRNc18NC	Root necrosis	chrXVIII:6327979	chrXVIII:6801336		Chambezi 2012/13 ie one location/season only
41	10			NDL	18	qCBSDRNc18.NDL	Root necrosis	cXVIII:6795075	cXVIII:9002167	11.52 to 4.63	18.27 to 8.3% PVE.
41				NxA	18	qCBSDRNc18.1Nm	Root necrosis	cXVIII:8650285	cXVIII:8943971	5.1	Appears in same region in two populations. These three do not overlap. GWAS gave peaks around 9Mbp
42		29		ARAL	18	qCBSDFc18A4	Foliar	cXVIII:10068641	cXVIII: 10924641	3.35 and 3.21	Chambezi 13/14 and 14/15
38,39,40,41			4	NCAR	18	qCBSDRNc18NC	Root necrosis and foliar	chrXVIII:4212438	chrXVIII:8916735	2.53 to 3.38	Chambezi 2012/13 for RN and C2 and C3 for foliar
