# Supplementary material for: Candidate genes for field resistance to cassava brown streak disease revealed through the analysis of multiple data sources
Source: Front Plant Sci. 2023 Nov 3;14:1270963. doi: 10.3389/fpls.2023.1270963 (PMC10655247; doi:10.3389/fpls.2023.1270963)
Supplement: Supplementary file 5 [file DataSheet_5.xls]

## Sheet: Chr4
Morag E. Ferguson, Rodney P. Eyles, Ana Luísa Garcia-Oliveira, Fortunus Kapinga, Esther A. Masumba, Teddy Amuge, Jessen V. Bredeson, Daniel S. Rokhsar, Jessica B. Lyons, Trushar Shah, Steve Rounsley, Geoffrey Mkamilo
Candidate genes for field resistance to cassava brown streak disease revealed through the analysis of multiple data sources
Frontiers in Plant Science
Supplementary file S5: Genes underlying QTL region on Chromosome 4
QTL Chr	QTL Start	QTL End	Gene Chr	Gene Start	Gene End	Gene Name	Score	Gene Strand	Gene Name	InterPro ID	InterPro Description	Organism Name	Proteome ID	Organism Acronym	Description	Chromosome Name	Strand	Gene Start (bp)	Gene End (bp)	Primary Transcript	Transcript Name	Peptide Name	Transcript Start (bp)	Transcript End (bp)	PFAM ID	PFAM Description	Panther ID	Panther Description	GO ID	GO Description	ENZYME ID	ENZYME Description	Pathway ID	Pathway Description	KOG ID	KOG Description	KEGG ID	KEGG Description	SSF ID	SSF Description	SMART ID	SMART Description	Gene3D ID	Gene3D Description	PROFILE ID	PROFILE Description	PRODOM ID	PRODOM Description	UniProt ID
Chromosome04	2756162	3913060	Chromosome04	2758388	2761220	Manes.04G023700	0	-	Manes.04G023700	IPR007087		Mesculenta_v8.1	671	Mes	(1 of 1) PTHR10593//PTHR10593:SF45 - SERINE/THREONINE-PROTEIN KINASE RIO // SUBFAMILY NOT NAMED	Chromosome04	-1	2758389	2761220	1	Manes.04G023700.1	Manes.04G023700.1.p	2758389	2761220			PTHR10593	SERINE/THREONINE-PROTEIN KINASE RIO	GO:0046872	metal ion binding											SM00355	no description			PS50157	ZINC_FINGER_C2H2_2
Chromosome04	2756162	3913060	Chromosome04	2780990	2781377	Manes.04G023900	0	-	Manes.04G023900	IPR016482		Mesculenta_v8.1	671	Mes	(1 of 2) PTHR13509//PTHR13509:SF4 - SEC61BETA-PROV PROTEIN // SUBFAMILY NOT NAMED	Chromosome04	-1	2780991	2781377	1	Manes.04G023900.1	Manes.04G023900.1.p	2780991	2781377	PF03911	Sec61_beta	PTHR13509	FAMILY NOT NAMED	GO:0005784	Sec61 translocon complex					KOG3457	Sec61 protein translocation complex, beta subunit									PS51257	PROKAR_LIPOPROTEIN
Chromosome04	2756162	3913060	Chromosome04	2781785	2782629	Manes.04G024000	0	-	Manes.04G024000			Mesculenta_v8.1	671	Mes		Chromosome04	-1	2781786	2782629	1	Manes.04G024000.1	Manes.04G024000.1.p	2781786	2782629
Chromosome04	2756162	3913060	Chromosome04	2782629	2789236	Manes.04G024100	0	-	Manes.04G024100	IPR004326		Mesculenta_v8.1	671	Mes	(1 of 18) K08472 - mlo protein (MLO)	Chromosome04	-1	2782630	2789236	1	Manes.04G024100.1	Manes.04G024100.1.p	2782630	2789236	PF03094	Mlo	PTHR31942		GO:0006952	defense response							K08472	mlo protein
Chromosome04	2756162	3913060	Chromosome04	2806794	2816272	Manes.04G024300	0	+	Manes.04G024300	IPR003340		Mesculenta_v8.1	671	Mes	(1 of 2) PTHR31384:SF20 - AUXIN RESPONSE FACTOR 4	Chromosome04	1	2806795	2816272	1	Manes.04G024300.1	Manes.04G024300.1.p	2806795	2816272	PF02362	B3	PTHR31384		GO:0003677	DNA binding											SM01019				PS50863	B3
Chromosome04	2756162	3913060	Chromosome04	2816596	2821831	Manes.04G024400	0	+	Manes.04G024400	IPR019176		Mesculenta_v8.1	671	Mes	(1 of 1) KOG4670 - Uncharacterized conserved membrane protein	Chromosome04	1	2816597	2821831	1	Manes.04G024400.1	Manes.04G024400.1.p	2816597	2821831	PF09786	CytochromB561_N	PTHR21780	FAMILY NOT NAMED							KOG4670	Uncharacterized conserved membrane protein
Chromosome04	2756162	3913060	Chromosome04	2823711	2829136	Manes.04G024500	0	+	Manes.04G024500	IPR002035		Mesculenta_v8.1	671	Mes	(1 of 1) K03142 - transcription initiation factor TFIIH subunit 2 (TFIIH2, GTF2H2, SSL1)	Chromosome04	1	2823712	2829136	1	Manes.04G024500.2	Manes.04G024500.2.p	2823712	2829136	PF07975	C1_4	PTHR12695	FAMILY NOT NAMED	GO:0000439	core TFIIH complex							K03142	transcription initiation factor TFIIH subunit 2			SM00327	no description			PS50234	VWFA
Chromosome04	2756162	3913060	Chromosome04	2827516	2839634	Manes.04G024600	0	-	Manes.04G024600	IPR001965		Mesculenta_v8.1	671	Mes	(1 of 2) PTHR10782:SF34 - E3 SUMO-PROTEIN LIGASE SIZ1	Chromosome04	-1	2827517	2839634	1	Manes.04G024600.7	Manes.04G024600.7.p	2827517	2839617	PF02037	SAP	PTHR10782:SF34	E3 SUMO-PROTEIN LIGASE SIZ1	GO:0005515	protein binding					KOG2169	Zn-finger transcription factor					SM00249	no description			PS50800	SAP
Chromosome04	2756162	3913060	Chromosome04	2845245	2849951	Manes.04G024700	0	+	Manes.04G024700	IPR001353		Mesculenta_v8.1	671	Mes	(1 of 2) K02736 - 20S proteasome subunit beta 7 (PSMB4)	Chromosome04	1	2845246	2849951	1	Manes.04G024700.2	Manes.04G024700.2.p	2845246	2849951	PF00227	Proteasome	PTHR11599	FAMILY NOT NAMED	GO:0004298	threonine-type endopeptidase activity	3.4.25.1	Proteasome endopeptidase complex			KOG0185	20S proteasome, regulatory subunit beta type PSMB4/PRE4	K02736	20S proteasome subunit beta 7 [EC:3.4.25.1]							PS51476	PROTEASOME_B_2
Chromosome04	2756162	3913060	Chromosome04	2853705	2854080	Manes.04G024800	0	+	Manes.04G024800			Mesculenta_v8.1	671	Mes		Chromosome04	1	2853706	2854080	1	Manes.04G024800.3	Manes.04G024800.3.p	2853706	2854080
Chromosome04	2756162	3913060	Chromosome04	2858394	2860360	Manes.04G024900	0	+	Manes.04G024900			Mesculenta_v8.1	671	Mes	(1 of 1) K18532 - adenylate kinase (AK6, FAP7)	Chromosome04	1	2858395	2860360	1	Manes.04G024900.1	Manes.04G024900.1.p	2858395	2860360	PF13207	AAA_17	PTHR12595	FAMILY NOT NAMED			2.7.4.3	Adenylate kinase	PWY-6126	superpathway of adenosine nucleotides <i>de novo</i> biosynthesis II	KOG3347	Predicted nucleotide kinase/nuclear protein involved oxidative stress response	K18532	adenylate kinase [EC:2.7.4.3]
Chromosome04	2756162	3913060	Chromosome04	2860454	2867716	Manes.04G025100	0	-	Manes.04G025100	IPR000073		Mesculenta_v8.1	671	Mes	(1 of 1) PTHR10992//PTHR10992:SF238 - ALPHA/BETA HYDROLASE FOLD-CONTAINING PROTEIN // SUBFAMILY NOT NAMED	Chromosome04	-1	2860455	2867716	1	Manes.04G025100.2	Manes.04G025100.2.p	2860455	2867716	PF12697	Abhydrolase_6	PTHR10992	ALPHA/BETA HYDROLASE FOLD-CONTAINING PROTEIN
Chromosome04	2756162	3913060	Chromosome04	2870539	2874832	Manes.04G025200	0	-	Manes.04G025200	IPR001841		Mesculenta_v8.1	671	Mes	(1 of 1) PF01485//PF13456 - IBR domain, a half RING-finger domain (IBR) // Reverse transcriptase-like (RVT_3)	Chromosome04	-1	2870540	2874832	1	Manes.04G025200.1	Manes.04G025200.1.p	2870540	2874832	PF01485	IBR	PTHR11685	FAMILY NOT NAMED	GO:0004842	ubiquitin-protein transferase activity	6.3.2.19	Transferred entry: 2.3.2.23, 2.3.2.27 and 6.2.1.45	PWY-7511	protein ubiquitylation	KOG1812	Predicted E3 ubiquitin ligase					SM00647	no description			PS50089	ZF_RING_2
Chromosome04	2756162	3913060	Chromosome04	2909128	2910851	Manes.04G025300	0	-	Manes.04G025300	IPR004883		Mesculenta_v8.1	671	Mes	(1 of 56) PF03195 - Protein of unknown function DUF260 (DUF260)	Chromosome04	-1	2909129	2910851	1	Manes.04G025300.1	Manes.04G025300.1.p	2909129	2910851	PF03195	DUF260	PTHR31301																		PS50891	LOB
Chromosome04	2756162	3913060	Chromosome04	2917343	2925139	Manes.04G025400	0	-	Manes.04G025400	IPR005480		Mesculenta_v8.1	671	Mes	(1 of 1) K01955 - carbamoyl-phosphate synthase large subunit (carB, CPA2)	Chromosome04	-1	2917344	2925139	1	Manes.04G025400.1	Manes.04G025400.1.p	2917344	2925139	PF02142	MGS	PTHR11405	FAMILY NOT NAMED	GO:0005524	ATP binding	6.3.5.5	Carbamoyl-phosphate synthase (glutamine-hydrolyzing)	ARGSYNBSUB-PWY	L-arginine biosynthesis II (acetyl cycle)			K01955	carbamoyl-phosphate synthase large subunit [EC:6.3.5.5]			SM00851	no description			PS50975	ATP_GRASP
Chromosome04	2756162	3913060	Chromosome04	3002995	3007901	Manes.04G025500	0	+	Manes.04G025500	IPR001666		Mesculenta_v8.1	671	Mes	(1 of 1) PTHR10658 - PHOSPHATIDYLINOSITOL TRANSFER PROTEIN	Chromosome04	1	3002996	3007901	1	Manes.04G025500.1	Manes.04G025500.1.p	3002996	3007900	PF02121	IP_trans	PTHR10658	PHOSPHATIDYLINOSITOL TRANSFER PROTEIN	GO:0005622	intracellular					KOG3668	Phosphatidylinositol transfer protein
Chromosome04	2756162	3913060	Chromosome04	3017746	3027493	Manes.04G025600	0	+	Manes.04G025600	IPR000008		Mesculenta_v8.1	671	Mes	(1 of 8) 3.1.4.11 - Phosphoinositide phospholipase C / Triphosphoinositide phosphodiesterase	Chromosome04	1	3017747	3027493	1	Manes.04G025600.1	Manes.04G025600.1.p	3017747	3027493	PF00168	C2	PTHR10336	PHOSPHOINOSITIDE-SPECIFIC PHOSPHOLIPASE C FAMILY PROTEIN	GO:0004435	phosphatidylinositol phospholipase C activity	3.1.4.11	Phosphoinositide phospholipase C	LIPASYN-PWY	phospholipases							SM00148	no description			PS50004	C2
Chromosome04	2756162	3913060	Chromosome04	3030959	3032866	Manes.04G025700	0	+	Manes.04G025700	IPR006676		Mesculenta_v8.1	671	Mes	(1 of 2) 4.6.1.16 - tRNA-intron lyase / tRNA splicing endonuclease	Chromosome04	1	3030960	3032866	1	Manes.04G025700.6	Manes.04G025700.6.p	3030960	3032866	PF01974	tRNA_int_endo	PTHR21227	FAMILY NOT NAMED	GO:0000213	tRNA-intron endonuclease activity	4.6.1.16	tRNA-intron lyase	PWY-6689	tRNA splicing	KOG4685	tRNA splicing endonuclease SEN2
Chromosome04	2756162	3913060	Chromosome04	3033253	3040863	Manes.04G025800	0	-	Manes.04G025800	IPR000301		Mesculenta_v8.1	671	Mes	(1 of 2) PTHR32191//PTHR32191:SF7 - FAMILY NOT NAMED // TETRASPANIN-16-RELATED	Chromosome04	-1	3033254	3040863	1	Manes.04G025800.1	Manes.04G025800.1.p	3033254	3040863	PF00335	Tetraspannin	PTHR32191		GO:0016021	integral component of membrane
Chromosome04	2756162	3913060	Chromosome04	3064199	3069872	Manes.04G026300	0	+	Manes.04G026300			Mesculenta_v8.1	671	Mes	(1 of 1) KOG0978//KOG0993 - E3 ubiquitin ligase involved in syntaxin degradation // Rab5 GTPase effector Rabaptin-5	Chromosome04	1	3064200	3069872	1	Manes.04G026300.4	Manes.04G026300.4.p	3066338	3069872			PTHR34224								KOG0978	E3 ubiquitin ligase involved in syntaxin degradation
Chromosome04	2756162	3913060	Chromosome04	3077590	3079626	Manes.04G026400	0	-	Manes.04G026400	IPR003851		Mesculenta_v8.1	671	Mes	(1 of 9) PTHR31992//PTHR31992:SF8 - FAMILY NOT NAMED // DOF ZINC FINGER PROTEIN DOF1.1-RELATED	Chromosome04	-1	3077591	3079626	1	Manes.04G026400.1	Manes.04G026400.1.p	3077591	3079626	PF02701	zf-Dof	PTHR31992		GO:0003677	DNA binding															PS50884	ZF_DOF_2	PD007478	Q338F9_ORYSA_Q338F9;
Chromosome04	2756162	3913060	Chromosome04	3111516	3115939	Manes.04G026500	0	+	Manes.04G026500	IPR001086		Mesculenta_v8.1	671	Mes	(1 of 1) PTHR21022//PTHR21022:SF1 - PREPHENATE DEHYDRATASE P PROTEIN // AROGENATE DEHYDRATASE/PREPHENATE DEHYDRATASE 2, CHLOROPLASTIC	Chromosome04	1	3111517	3115939	1	Manes.04G026500.3	Manes.04G026500.3.p	3111517	3115939	PF00800	PDT	PTHR21022	FAMILY NOT NAMED	GO:0004664	prephenate dehydratase activity	4.2.1.51	Prephenate dehydratase	PWY-3462	L-phenylalanine biosynthesis II	KOG2797	Prephenate dehydratase	K05359	arogenate/prephenate dehydratase [EC:4.2.1.91 4.2.1.51]							PS51171	PREPHENATE_DEHYDR_3
Chromosome04	2756162	3913060	Chromosome04	3115889	3120787	Manes.04G026600	0	-	Manes.04G026600	IPR003653		Mesculenta_v8.1	671	Mes	(1 of 1) K08597 - sentrin-specific protease 8 [EC:3.4.22.68] (SENP8, NEDP1, DEN1)	Chromosome04	-1	3115890	3120787	1	Manes.04G026600.2	Manes.04G026600.2.p	3116526	3120751	PF02902	Peptidase_C48	PTHR12606	FAMILY NOT NAMED	GO:0006508	proteolysis	3.4.22.68	Ulp1 peptidase			KOG3246	Sentrin-specific cysteine protease (Ulp1 family)	K08597	sentrin-specific protease 8 [EC:3.4.22.68]							PS50600	ULP_PROTEASE
Chromosome04	2756162	3913060	Chromosome04	3132187	3137031	Manes.04G026700	0	-	Manes.04G026700	IPR000719		Mesculenta_v8.1	671	Mes	(1 of 1) PTHR24055//PTHR24055:SF214 - MITOGEN-ACTIVATED PROTEIN KINASE // MITOGEN-ACTIVATED PROTEIN KINASE 3	Chromosome04	-1	3132188	3137031	1	Manes.04G026700.1	Manes.04G026700.1.p	3132188	3137031	PF00069	Pkinase	PTHR24055	FAMILY NOT NAMED	GO:0004672	protein kinase activity	2.7.11.24	Mitogen-activated protein kinase					K04371	mitogen-activated protein kinase 1/3 [EC:2.7.11.24]			SM00219	no description			PS50011	PROTEIN_KINASE_DOM
Chromosome04	2756162	3913060	Chromosome04	3144666	3148397	Manes.04G026800	0	-	Manes.04G026800	IPR000823		Mesculenta_v8.1	671	Mes	(1 of 3) PTHR31356//PTHR31356:SF10 - FAMILY NOT NAMED // L-ASCORBATE PEROXIDASE 2, CYTOSOLIC	Chromosome04	-1	3144667	3148397	1	Manes.04G026800.1	Manes.04G026800.1.p	3144667	3148397	PF00141	peroxidase	PTHR31356		GO:0004601	peroxidase activity	1.11.1.11	L-ascorbate peroxidase	PWY-2261	ascorbate glutathione cycle			K00434	L-ascorbate peroxidase [EC:1.11.1.11]							PS50873	PEROXIDASE_4
Chromosome04	2756162	3913060	Chromosome04	3157925	3169859	Manes.04G026900	0	+	Manes.04G026900	IPR000504		Mesculenta_v8.1	671	Mes	(1 of 3) K10643 - CCR4-NOT transcription complex subunit 4 (CNOT4, NOT4, MOT2)	Chromosome04	1	3157926	3169859	1	Manes.04G026900.3	Manes.04G026900.3.p	3157927	3169859	PF00076	RRM_1	PTHR12603	FAMILY NOT NAMED	GO:0003676	nucleic acid binding					KOG2068	MOT2 transcription factor	K10643	CCR4-NOT transcription complex subunit 4 [EC:6.3.2.19]			SM00360	no description			PS50089	ZF_RING_2
Chromosome04	2756162	3913060	Chromosome04	3172027	3177899	Manes.04G027000	0	-	Manes.04G027000	IPR001471		Mesculenta_v8.1	671	Mes	(1 of 1) PTHR32467//PTHR32467:SF18//PTHR32467:SF28//PTHR32467:SF29 - FAMILY NOT NAMED // FLORAL HOMEOTIC PROTEIN APETALA 2 // SUBFAMILY NOT NAMED // ETHYLENE-RESPONSIVE TRANSCRIPTION FACTOR RAP2-7	Chromosome04	-1	3172028	3177899	1	Manes.04G027000.8	Manes.04G027000.8.p	3172028	3177895	PF00847	AP2	PTHR32467		GO:0003700	transcription factor activity, sequence-specific DNA binding							K09284	AP2-like factor, euAP2 lineage			SM00380	no description			PS51032	AP2_ERF
Chromosome04	2780627	2780644	Chromosome04	2771570	2780740	Manes.04G023800	0	-	Manes.04G023800	IPR000727		Mesculenta_v8.1	671	Mes	(1 of 4) K08506 - syntaxin of plants SYP7 (SYP7)	Chromosome04	-1	2771571	2780740	1	Manes.04G023800.2	Manes.04G023800.2.p	2771571	2780740	PF05739	SNARE	PTHR19957	FAMILY NOT NAMED	GO:0005515	protein binding							K08506	syntaxin of plants SYP7			SM00397	no description			PS50192	T_SNARE
Chromosome04	3195542	4403548	Chromosome04	3194680	3203538	Manes.04G027100	0	-	Manes.04G027100	IPR016467		Mesculenta_v8.1	671	Mes	(1 of 1) K10869 - RAD51-like protein 1 (RAD51L1, RAD51B)	Chromosome04	-1	3194681	3203538	1	Manes.04G027100.12	Manes.04G027100.12.p	3194681	3203538	PF13481	AAA_25	PTHR22942	FAMILY NOT NAMED	GO:0000724	double-strand break repair via homologous recombination	3.6.1.8	ATP diphosphatase			KOG1433	DNA repair protein RAD51/RHP55	K10869	RAD51-like protein 1							PS50162	RECA_2
Chromosome04	3195542	4403548	Chromosome04	3222221	3239699	Manes.04G027400	0	+	Manes.04G027400	IPR001789		Mesculenta_v8.1	671	Mes	(1 of 3) K12129 - pseudo-response regulator 7 (PRR7)	Chromosome04	1	3222222	3239699	1	Manes.04G027400.5	Manes.04G027400.5.p	3222222	3239699	PF00072	Response_reg	PTHR26402	FAMILY NOT NAMED	GO:0000160	phosphorelay signal transduction system							K12129	pseudo-response regulator 7			SM00448	no description			PS50110	RESPONSE_REGULATORY
Chromosome04	3195542	4403548	Chromosome04	3274379	3278333	Manes.04G027500	0	+	Manes.04G027500	IPR000719		Mesculenta_v8.1	671	Mes	(1 of 2) PTHR27001//PTHR27001:SF63 - FAMILY NOT NAMED // SERINE/THREONINE-PROTEIN KINASE RLCKVII-RELATED	Chromosome04	1	3274380	3278333	1	Manes.04G027500.1	Manes.04G027500.1.p	3274380	3278333	PF07714	Pkinase_Tyr	PTHR27001		GO:0004672	protein kinase activity	2.7.11.1	Non-specific serine/threonine protein kinase			KOG1187	Serine/threonine protein kinase	K04733	interleukin-1 receptor-associated kinase 4 [EC:2.7.11.1]			SM00219	no description			PS50011	PROTEIN_KINASE_DOM
Chromosome04	3195542	4403548	Chromosome04	3303287	3304496	Manes.04G027600	0	+	Manes.04G027600			Mesculenta_v8.1	671	Mes		Chromosome04	1	3303288	3304496	1	Manes.04G027600.2	Manes.04G027600.2.p	3303288	3304496			PTHR34189
Chromosome04	3195542	4403548	Chromosome04	3304425	3306410	Manes.04G027700	0	-	Manes.04G027700	IPR003378		Mesculenta_v8.1	671	Mes	(1 of 1) PTHR10811//PTHR10811:SF27 - FRINGE-RELATED // SUBFAMILY NOT NAMED	Chromosome04	-1	3304426	3306410	1	Manes.04G027700.1	Manes.04G027700.1.p	3304426	3306410	PF02434	Fringe	PTHR10811	FRINGE-RELATED	GO:0016020	membrane	2.4.1.122	Glycoprotein-N-acetylgalactosamine 3-beta-galactosyltransferase			KOG2246	Galactosyltransferases
Chromosome04	3195542	4403548	Chromosome04	3316181	3319132	Manes.04G027900	0	-	Manes.04G027900	IPR001117		Mesculenta_v8.1	671	Mes	(1 of 2) PTHR11709//PTHR11709:SF73 - MULTI-COPPER OXIDASE // SUBFAMILY NOT NAMED	Chromosome04	-1	3316182	3319132	1	Manes.04G027900.1	Manes.04G027900.1.p	3316182	3319132	PF00394	Cu-oxidase	PTHR11709	FAMILY NOT NAMED	GO:0005507	copper ion binding	1.10.3.2	Laccase	PWY-5466	matairesinol biosynthesis			K05909	laccase [EC:1.10.3.2]
Chromosome04	3195542	4403548	Chromosome04	3332629	3333650	Manes.04G028001	0	-	Manes.04G028001	IPR001356		Mesculenta_v8.1	671	Mes	(1 of 2) PTHR24326//PTHR24326:SF115 - FAMILY NOT NAMED // WUSCHEL-RELATED HOMEOBOX 3	Chromosome04	-1	3332630	3333650	1	Manes.04G028001.1	Manes.04G028001.1.p	3332630	3333650	PF00046	Homeobox	PTHR24326	FAMILY NOT NAMED	GO:0003677	DNA binding											SM00389	no description			PS50071	HOMEOBOX_2
Chromosome04	3195542	4403548	Chromosome04	3337204	3342050	Manes.04G028100	0	-	Manes.04G028100	IPR000778		Mesculenta_v8.1	671	Mes	(1 of 1) PTHR11972:SF54 - RESPIRATORY BURST OXIDASE HOMOLOG PROTEIN H-RELATED	Chromosome04	-1	3337205	3342050	1	Manes.04G028100.1	Manes.04G028100.1.p	3337205	3342050	PF01794	Ferric_reduct	PTHR11972	FAMILY NOT NAMED	GO:0004601	peroxidase activity	1.6.3.1	NAD(P)H oxidase (H(2)O(2)-forming)													PS50222	EF_HAND_2
Chromosome04	3195542	4403548	Chromosome04	3353230	3360682	Manes.04G028200	0	+	Manes.04G028200	IPR024867	Nuclear factor related to kappa-B-binding protein	Mesculenta_v8.1	671	Mes	(1 of 2) K11671 - nuclear factor related to kappa-B-binding protein (NFRKB, INO80G)	Chromosome04	1	3353231	3360682	1	Manes.04G028200.5	Manes.04G028200.5.p	3353277	3360047			PTHR13052	FAMILY NOT NAMED	GO:0031011	Ino80 complex							K11671	nuclear factor related to kappa-B-binding protein
Chromosome04	3195542	4403548	Chromosome04	3362810	3370008	Manes.04G028300	0	-	Manes.04G028300	IPR001752		Mesculenta_v8.1	671	Mes	(1 of 2) PTHR24115:SF515 - KINESIN MOTOR PROTEIN-RELATED PROTEIN-RELATED	Chromosome04	-1	3362811	3370008	1	Manes.04G028300.1	Manes.04G028300.1.p	3362811	3370008	PF00225	Kinesin	PTHR24115	FAMILY NOT NAMED	GO:0003777	microtubule motor activity	3.6.4.4	Plus-end-directed kinesin ATPase					K10398	kinesin family member 11			SM00129	no description			PS50067	KINESIN_MOTOR_DOMAIN2
Chromosome04	3195542	4403548	Chromosome04	3379298	3380906	Manes.04G028500	0	+	Manes.04G028500	IPR000677		Mesculenta_v8.1	671	Mes	(1 of 1) PTHR11177//PTHR11177:SF190 - CHITINASE // SUBFAMILY NOT NAMED	Chromosome04	1	3379299	3380906	1	Manes.04G028500.1	Manes.04G028500.1.p	3379299	3380906	PF00704	Glyco_hydro_18	PTHR11177	FAMILY NOT NAMED	GO:0004553	hydrolase activity, hydrolyzing O-glycosyl compounds	3.2.1.14	Chitinase	PWY-6902	chitin degradation II
Chromosome04	3195542	4403548	Chromosome04	3381000	3386365	Manes.04G028600	0	-	Manes.04G028600	IPR002738		Mesculenta_v8.1	671	Mes	(1 of 1) K03539 - ribonuclease P/MRP protein subunit RPP1 (RPP1, RPP30)	Chromosome04	-1	3381001	3386365	1	Manes.04G028600.1	Manes.04G028600.1.p	3381001	3386365	PF01876	RNase_P_p30	PTHR13031	FAMILY NOT NAMED	GO:0004540	ribonuclease activity	3.1.26.5	Ribonuclease P			KOG2363	Protein subunit of nuclear ribonuclease P (RNase P)	K03539	ribonuclease P/MRP protein subunit RPP1 [EC:3.1.26.5]
Chromosome04	3195542	4403548	Chromosome04	3393827	3397190	Manes.04G028650	0	-	Manes.04G028650	IPR005162		Mesculenta_v8.1	671	Mes	(1 of 47) PTHR11439//PTHR11439:SF185 - GAG-POL-RELATED RETROTRANSPOSON // SUBFAMILY NOT NAMED	Chromosome04	-1	3393828	3397190	1	Manes.04G028650.1	Manes.04G028650.1.p	3393828	3397190	PF03732	Retrotrans_gag	PTHR11439	FAMILY NOT NAMED
Chromosome04	3195542	4403548	Chromosome04	3398050	3398362	Manes.04G028700	0	+	Manes.04G028700	IPR001951		Mesculenta_v8.1	671	Mes	(1 of 10) K11254 - histone H4 (H4)	Chromosome04	1	3398051	3398362	1	Manes.04G028700.1	Manes.04G028700.1.p	3398051	3398362	PF15511	CENP-T_C	PTHR10484	HISTONE H4	GO:0000786	nucleosome					KOG3467	Histone H4	K11254	histone H4			SM00417	no description
Chromosome04	3195542	4403548	Chromosome04	3401439	3403043	Manes.04G028900	0	+	Manes.04G028900			Mesculenta_v8.1	671	Mes		Chromosome04	1	3401440	3403043	1	Manes.04G028900.1	Manes.04G028900.1.p	3401440	3403043			PTHR35304
Chromosome04	3195542	4403548	Chromosome04	3451022	3454516	Manes.04G029000	0	-	Manes.04G029000	IPR000719		Mesculenta_v8.1	671	Mes	(1 of 3) PTHR27003//PTHR27003:SF94 - FAMILY NOT NAMED // RECEPTOR-LIKE PROTEIN KINASE HERK 1	Chromosome04	-1	3451023	3454516	1	Manes.04G029000.1	Manes.04G029000.1.p	3451023	3454516	PF07714	Pkinase_Tyr	PTHR27003		GO:0004672	protein kinase activity	2.7.11.1	Non-specific serine/threonine protein kinase			KOG1187	Serine/threonine protein kinase					SM00219	no description			PS50011	PROTEIN_KINASE_DOM
Chromosome04	3195542	4403548	Chromosome04	3471399	3478616	Manes.04G029100	0	+	Manes.04G029100	IPR007282		Mesculenta_v8.1	671	Mes	(1 of 2) K12605 - CCR4-NOT transcription complex subunit 2 (CNOT2, NOT2)	Chromosome04	1	3471400	3478616	1	Manes.04G029100.2	Manes.04G029100.2.p	3473102	3478189	PF04153	NOT2_3_5	PTHR23326	FAMILY NOT NAMED	GO:0005634	nucleus							K12605	CCR4-NOT transcription complex subunit 2
Chromosome04	3195542	4403548	Chromosome04	3479195	3500432	Manes.04G029200	0	-	Manes.04G029200	IPR018611		Mesculenta_v8.1	671	Mes	(1 of 1) PTHR31057//PTHR31057:SF0 - FAMILY NOT NAMED // E3 UFM1-PROTEIN LIGASE 1	Chromosome04	-1	3479196	3500432	1	Manes.04G029200.1	Manes.04G029200.1.p	3479196	3500432	PF09743	DUF2042	PTHR31057
Chromosome04	3195542	4403548	Chromosome04	3506369	3509393	Manes.04G029301	0	-	Manes.04G029301	IPR026961	PGG domain	Mesculenta_v8.1	671	Mes	(1 of 59) PF13962 - Domain of unknown function (PGG)	Chromosome04	-1	3506370	3509393	1	Manes.04G029301.1	Manes.04G029301.1.p	3506370	3509393	PF13962	PGG	PTHR24186	FAMILY NOT NAMED
Chromosome04	3195542	4403548	Chromosome04	3522559	3525758	Manes.04G029400	0	-	Manes.04G029400	IPR012392		Mesculenta_v8.1	671	Mes	(1 of 3) PTHR31561//PTHR31561:SF24 - FAMILY NOT NAMED // 3-KETOACYL-COA SYNTHASE 12-RELATED	Chromosome04	-1	3522560	3525758	1	Manes.04G029400.1	Manes.04G029400.1.p	3522560	3525758	PF08392	FAE1_CUT1_RppA	PTHR31561		GO:0006633	fatty acid biosynthetic process	2.3.1.199	Very-long-chain 3-oxoacyl-CoA synthase	PWY-5080	very long chain fatty acid biosynthesis I			K15397	3-ketoacyl-CoA synthase [EC:2.3.1.199]
Chromosome04	3195542	4403548	Chromosome04	3561740	3564343	Manes.04G029500	0	-	Manes.04G029500	IPR004140		Mesculenta_v8.1	671	Mes	(1 of 2) PTHR12542//PTHR12542:SF17 - EXOCYST COMPLEX PROTEIN EXO70 // SUBFAMILY NOT NAMED	Chromosome04	-1	3561741	3564343	1	Manes.04G029500.1	Manes.04G029500.1.p	3561741	3564343	PF03081	Exo70	PTHR12542	FAMILY NOT NAMED	GO:0000145	exocyst							K07195	exocyst complex component 7
Chromosome04	3195542	4403548	Chromosome04	3600843	3602305	Manes.04G029700	0	+	Manes.04G029700	IPR006121		Mesculenta_v8.1	671	Mes	(1 of 2) PTHR22814//PTHR22814:SF82 - COPPER TRANSPORT PROTEIN ATOX1-RELATED // SUBFAMILY NOT NAMED	Chromosome04	1	3600844	3602305	1	Manes.04G029700.1	Manes.04G029700.1.p	3600844	3602305	PF00403	HMA	PTHR22814	FAMILY NOT NAMED	GO:0030001	metal ion transport					KOG1603	Copper chaperone									PS50846	HMA_2
Chromosome04	3195542	4403548	Chromosome04	3621956	3622459	Manes.04G029850	0	+	Manes.04G029850			Mesculenta_v8.1	671	Mes		Chromosome04	1	3621957	3622459	1	Manes.04G029850.1	Manes.04G029850.1.p	3621957	3622459
Chromosome04	3195542	4403548	Chromosome04	3637650	3640167	Manes.04G030000	0	-	Manes.04G030000	IPR001128		Mesculenta_v8.1	671	Mes	(1 of 138) KOG0156 - Cytochrome P450 CYP2 subfamily	Chromosome04	-1	3637651	3640167	1	Manes.04G030000.1	Manes.04G030000.1.p	3637651	3640167	PF00067	p450	PTHR24298	FAMILY NOT NAMED	GO:0004497	monooxygenase activity					KOG0156	Cytochrome P450 CYP2 subfamily
Chromosome04	3195542	4403548	Chromosome04	3671519	3674048	Manes.04G030100	0	+	Manes.04G030100	IPR005633		Mesculenta_v8.1	671	Mes	(1 of 3) K02893 - large subunit ribosomal protein L23Ae (RP-L23Ae, RPL23A)	Chromosome04	1	3671520	3674048	1	Manes.04G030100.1	Manes.04G030100.1.p	3671520	3674048	PF00276	Ribosomal_L23	PTHR11620	FAMILY NOT NAMED	GO:0003735	structural constituent of ribosome					KOG1751	60s ribosomal protein L23	K02893	large subunit ribosomal protein L23Ae
Chromosome04	3195542	4403548	Chromosome04	3674341	3674986	Manes.04G030200	0	-	Manes.04G030200	IPR001841		Mesculenta_v8.1	671	Mes	(1 of 270) PF13639 - Ring finger domain (zf-RING_2)	Chromosome04	-1	3674342	3674986	1	Manes.04G030200.1	Manes.04G030200.1.p	3674342	3674986	PF13639	zf-RING_2	PTHR14155	FAMILY NOT NAMED	GO:0005515	protein binding											SM00184	no description			PS50089	ZF_RING_2
Chromosome04	3195542	4403548	Chromosome04	3676390	3678806	Manes.04G030300	0	-	Manes.04G030300	IPR012862		Mesculenta_v8.1	671	Mes	(1 of 2) PTHR33431:SF2 - GB|AAD24366.1	Chromosome04	-1	3676391	3678806	1	Manes.04G030300.1	Manes.04G030300.1.p	3676391	3678789	PF07795	DUF1635	PTHR33431
Chromosome04	3195542	4403548	Chromosome04	3735566	3736931	Manes.04G030400	0	+	Manes.04G030400	IPR000425		Mesculenta_v8.1	671	Mes	(1 of 13) K09873 - aquaporin TIP (TIP)	Chromosome04	1	3735567	3736931	1	Manes.04G030400.1	Manes.04G030400.1.p	3735567	3736931	PF00230	MIP	PTHR19139	FAMILY NOT NAMED	GO:0005215	transporter activity					KOG0223	Aquaporin (major intrinsic protein family)	K09873	aquaporin TIP
Chromosome04	3195542	4403548	Chromosome04	3783667	3784676	Manes.04G030425	0	-	Manes.04G030425			Mesculenta_v8.1	671	Mes		Chromosome04	-1	3783668	3784676	1	Manes.04G030425.1	Manes.04G030425.1.p	3783668	3784676
Chromosome04	3195542	4403548	Chromosome04	3785620	3787104	Manes.04G030450	0	-	Manes.04G030450	IPR001005		Mesculenta_v8.1	671	Mes	(1 of 2) PTHR10641//PTHR10641:SF484 - MYB-LIKE DNA-BINDING PROTEIN MYB // TRANSCRIPTION FACTOR MYB48-RELATED	Chromosome04	-1	3785621	3787104	1	Manes.04G030450.1	Manes.04G030450.1.p	3785621	3787104	PF00249	Myb_DNA-binding	PTHR10641	MYB-LIKE DNA-BINDING PROTEIN MYB													SM00717	no description			PS51294	HTH_MYB
Chromosome04	3195542	4403548	Chromosome04	3802798	3806397	Manes.04G030500	0	+	Manes.04G030500	IPR010369		Mesculenta_v8.1	671	Mes	(1 of 7) PF06136 - Domain of unknown function (DUF966) (DUF966)	Chromosome04	1	3802799	3806397	1	Manes.04G030500.1	Manes.04G030500.1.p	3802799	3806397	PF06136	DUF966	PTHR31083
Chromosome04	3195542	4403548	Chromosome04	3910776	3911780	Manes.04G030750	0	-	Manes.04G030750			Mesculenta_v8.1	671	Mes		Chromosome04	-1	3910777	3911780	1	Manes.04G030750.1	Manes.04G030750.1.p	3910777	3911780
Chromosome04	3195542	4403548	Chromosome04	3924617	3929836	Manes.04G031000	0	-	Manes.04G031000	IPR001739		Mesculenta_v8.1	671	Mes	(1 of 1) PTHR12396:SF10 - METHYL-CPG-BINDING DOMAIN-CONTAINING PROTEIN 1-RELATED	Chromosome04	-1	3924618	3929836	1	Manes.04G031000.2	Manes.04G031000.2.p	3924618	3929835	PF01429	MBD	PTHR12396	FAMILY NOT NAMED	GO:0003677	DNA binding					KOG4161	Methyl-CpG binding transcription regulators									PS50982	MBD
Chromosome04	3195542	4403548	Chromosome04	3935713	3936690	Manes.04G031100	0	+	Manes.04G031100	IPR007087		Mesculenta_v8.1	671	Mes	(1 of 2) PTHR26374:SF162 - C2H2-TYPE ZINC FINGER FAMILY PROTEIN-RELATED	Chromosome04	1	3935714	3936690	1	Manes.04G031100.1	Manes.04G031100.1.p	3935714	3936690	PF13912	zf-C2H2_6	PTHR26374	FAMILY NOT NAMED	GO:0046872	metal ion binding											SM00355	no description			PS50157	ZINC_FINGER_C2H2_2
Chromosome04	3195542	4403548	Chromosome04	3941201	3946100	Manes.04G031200	0	+	Manes.04G031200			Mesculenta_v8.1	671	Mes	(1 of 25) PF16135 - TPL-binding domain in jasmonate signalling (Jas)	Chromosome04	1	3941202	3946100	1	Manes.04G031200.3	Manes.04G031200.3.p	3941202	3946100	PF16135	Jas	PTHR24098	FAMILY NOT NAMED
Chromosome04	3195542	4403548	Chromosome04	3945050	3950910	Manes.04G031300	0	-	Manes.04G031300	IPR002041		Mesculenta_v8.1	671	Mes	(1 of 1) PTHR24073//PTHR24073:SF561 - FAMILY NOT NAMED // GTP-BINDING PROTEIN ARA-3-RELATED	Chromosome04	-1	3945051	3950910	1	Manes.04G031300.1	Manes.04G031300.1.p	3945051	3950910	PF00025	Arf	PTHR24073	FAMILY NOT NAMED	GO:0003924	GTPase activity	3.6.5.2	Small monomeric GTPase			KOG0078	GTP-binding protein SEC4, small G protein superfamily, and related Ras family GTP-binding proteins	K07901	Ras-related protein Rab-8A			SM00173	no description			PS51419	RAB
Chromosome04	3195542	4403548	Chromosome04	3969830	3971782	Manes.04G031400	0	-	Manes.04G031400	IPR000630		Mesculenta_v8.1	671	Mes	(1 of 5) K02957 - small subunit ribosomal protein S15Ae (RP-S15Ae, RPS15A)	Chromosome04	-1	3969831	3971782	1	Manes.04G031400.2	Manes.04G031400.2.p	3969831	3971782	PF00410	Ribosomal_S8	PTHR11758	FAMILY NOT NAMED	GO:0003735	structural constituent of ribosome					KOG1754	40S ribosomal protein S15/S22	K02957	small subunit ribosomal protein S15Ae
Chromosome04	3195542	4403548	Chromosome04	3973751	3974817	Manes.04G031500	0	+	Manes.04G031500	IPR000558		Mesculenta_v8.1	671	Mes	(1 of 10) K11252 - histone H2B (H2B)	Chromosome04	1	3973752	3974817	1	Manes.04G031500.1	Manes.04G031500.1.p	3973752	3974817	PF00125	Histone	PTHR23428	FAMILY NOT NAMED	GO:0000786	nucleosome					KOG1744	Histone H2B	K11252	histone H2B			SM00427	no description
Chromosome04	3195542	4403548	Chromosome04	3975278	3977036	Manes.04G031600	0	-	Manes.04G031600	IPR002119		Mesculenta_v8.1	671	Mes	(1 of 19) K11251 - histone H2A (H2A)	Chromosome04	-1	3975279	3977036	1	Manes.04G031600.1	Manes.04G031600.1.p	3975279	3977036	PF00125	Histone	PTHR23430	FAMILY NOT NAMED	GO:0000786	nucleosome					KOG1756	Histone 2A	K11251	histone H2A			SM00414	no description
Chromosome04	3195542	4403548	Chromosome04	3986154	3988834	Manes.04G031700	0	+	Manes.04G031700	IPR002108		Mesculenta_v8.1	671	Mes	(1 of 6) PTHR11913:SF22 - ACTIN-DEPOLYMERIZING FACTOR 1-RELATED	Chromosome04	1	3986155	3988834	1	Manes.04G031700.1	Manes.04G031700.1.p	3986155	3988834	PF00241	Cofilin_ADF	PTHR11913	FAMILY NOT NAMED	GO:0003779	actin binding					KOG1735	Actin depolymerizing factor	K05765	cofilin			SM00102	no description			PS51263	ADF_H
Chromosome04	3195542	4403548	Chromosome04	3996160	3997612	Manes.04G031800	0	-	Manes.04G031800	IPR002119		Mesculenta_v8.1	671	Mes	(1 of 19) K11251 - histone H2A (H2A)	Chromosome04	-1	3996161	3997612	1	Manes.04G031800.1	Manes.04G031800.1.p	3996161	3997612	PF00125	Histone	PTHR23430	FAMILY NOT NAMED	GO:0000786	nucleosome					KOG1756	Histone 2A	K11251	histone H2A			SM00414	no description
Chromosome04	3195542	4403548	Chromosome04	4003811	4006173	Manes.04G031900	0	+	Manes.04G031900	IPR002108		Mesculenta_v8.1	671	Mes	(1 of 6) PTHR11913:SF22 - ACTIN-DEPOLYMERIZING FACTOR 1-RELATED	Chromosome04	1	4003812	4006173	1	Manes.04G031900.1	Manes.04G031900.1.p	4003812	4006173	PF00241	Cofilin_ADF	PTHR11913	FAMILY NOT NAMED	GO:0003779	actin binding					KOG1735	Actin depolymerizing factor	K05765	cofilin			SM00102	no description			PS51263	ADF_H
Chromosome04	3195542	4403548	Chromosome04	4056232	4057592	Manes.04G031960	0	+	Manes.04G031960			Mesculenta_v8.1	671	Mes		Chromosome04	1	4056233	4057592	1	Manes.04G031960.1	Manes.04G031960.1.p	4056233	4057592
Chromosome04	3195542	4403548	Chromosome04	4059748	4063283	Manes.04G032020	0	+	Manes.04G032020	IPR001128		Mesculenta_v8.1	671	Mes	(1 of 11) PTHR24282//PTHR24282:SF28 - CYTOCHROME P450 FAMILY MEMBER // SUBFAMILY NOT NAMED	Chromosome04	1	4059749	4063283	1	Manes.04G032020.1	Manes.04G032020.1.p	4059749	4063283	PF00067	p450	PTHR24282	FAMILY NOT NAMED	GO:0004497	monooxygenase activity					KOG0157	Cytochrome P450 CYP4/CYP19/CYP26 subfamilies
Chromosome04	3195542	4403548	Chromosome04	4070015	4071257	Manes.04G032080	0	+	Manes.04G032080	IPR001128		Mesculenta_v8.1	671	Mes	(1 of 11) PTHR24282//PTHR24282:SF28 - CYTOCHROME P450 FAMILY MEMBER // SUBFAMILY NOT NAMED	Chromosome04	1	4070016	4071257	1	Manes.04G032080.1	Manes.04G032080.1.p	4070016	4071257	PF00067	p450	PTHR24282	FAMILY NOT NAMED	GO:0005506	iron ion binding
Chromosome04	3195542	4403548	Chromosome04	4071257	4072313	Manes.04G032140	0	+	Manes.04G032140	IPR001128		Mesculenta_v8.1	671	Mes	(1 of 19) 1.14.14.1 - Unspecific monooxygenase / Xenobiotic monooxygenase	Chromosome04	1	4071258	4072313	1	Manes.04G032140.1	Manes.04G032140.1.p	4071258	4072313	PF00067	p450	PTHR24282	FAMILY NOT NAMED	GO:0004497	monooxygenase activity	1.14.14.1	Unspecific monooxygenase
Chromosome04	3195542	4403548	Chromosome04	4115687	4118933	Manes.04G032200	0	+	Manes.04G032200	IPR000504		Mesculenta_v8.1	671	Mes	(1 of 2) PTHR19965//PTHR19965:SF29 - RNA AND EXPORT FACTOR BINDING PROTEIN // SUBFAMILY NOT NAMED	Chromosome04	1	4115688	4118933	1	Manes.04G032200.7	Manes.04G032200.7.p	4115688	4118933	PF00076	RRM_1	PTHR19965	FAMILY NOT NAMED	GO:0003676	nucleic acid binding					KOG0533	RRM motif-containing protein	K12881	THO complex subunit 4			SM00360	no description			PS50102	RRM
Chromosome04	3195542	4403548	Chromosome04	4125684	4131705	Manes.04G032300	0	-	Manes.04G032300			Mesculenta_v8.1	671	Mes		Chromosome04	-1	4125685	4131705	1	Manes.04G032300.1	Manes.04G032300.1.p	4125685	4131705
Chromosome04	3195542	4403548	Chromosome04	4141503	4148113	Manes.04G032500	0	-	Manes.04G032500	IPR002912		Mesculenta_v8.1	671	Mes	(1 of 15) 2.7.7.59 - [Protein-PII] uridylyltransferase / Uridylyl removing enzyme	Chromosome04	-1	4141504	4148113	1	Manes.04G032500.1	Manes.04G032500.1.p	4141504	4148113	PF01842	ACT	PTHR31096		GO:0008152	metabolic process	2.7.7.59	[Protein-PII] uridylyltransferase													PS51671
Chromosome04	3195542	4403548	Chromosome04	4149317	4150525	Manes.04G032600	0	-	Manes.04G032600	IPR001951		Mesculenta_v8.1	671	Mes	(1 of 10) K11254 - histone H4 (H4)	Chromosome04	-1	4149318	4150525	1	Manes.04G032600.1	Manes.04G032600.1.p	4149318	4150525	PF15511	CENP-T_C	PTHR10484	HISTONE H4	GO:0000786	nucleosome					KOG3467	Histone H4	K11254	histone H4			SM00417	no description
Chromosome04	3195542	4403548	Chromosome04	4155268	4157303	Manes.04G032700	0	+	Manes.04G032700			Mesculenta_v8.1	671	Mes		Chromosome04	1	4155269	4157303	1	Manes.04G032700.1	Manes.04G032700.1.p	4155269	4157303			PTHR34565
Chromosome04	3195542	4403548	Chromosome04	4161497	4168875	Manes.04G032900	0	-	Manes.04G032900	IPR002225		Mesculenta_v8.1	671	Mes	(1 of 3) PTHR10366//PTHR10366:SF323 - NAD DEPENDENT EPIMERASE/DEHYDRATASE // SUBFAMILY NOT NAMED	Chromosome04	-1	4161498	4168875	1	Manes.04G032900.3	Manes.04G032900.3.p	4161498	4168875	PF01073	3Beta_HSD	PTHR10366	FAMILY NOT NAMED	GO:0003854	3-beta-hydroxy-delta5-steroid dehydrogenase activity	4.1.1.35	UDP-glucuronate decarboxylase	PWY-4821	UDP-D-xylose biosynthesis			K08678	UDP-glucuronate decarboxylase [EC:4.1.1.35]
Chromosome04	3195542	4403548	Chromosome04	4172702	4184445	Manes.04G033100	0	-	Manes.04G033100	IPR001251		Mesculenta_v8.1	671	Mes	(1 of 1) PTHR10174:SF100 - SEC14 CYTOSOLIC FACTOR FAMILY PROTEIN / PHOSPHOGLYCERIDE TRANSFER FAMILY PROTEIN	Chromosome04	-1	4172703	4184445	1	Manes.04G033100.1	Manes.04G033100.1.p	4172703	4184445	PF00650	CRAL_TRIO	PTHR10174	RETINALDEHYDE BINDING PROTEIN-RELATED							KOG1470	Phosphatidylinositol transfer protein PDR16 and related proteins					SM00516	no description			PS50191	CRAL_TRIO
Chromosome04	3195542	4403548	Chromosome04	4211303	4217677	Manes.04G033150	0	-	Manes.04G033150	IPR003656		Mesculenta_v8.1	671	Mes	(1 of 2) PF02892//PF04937//PF05699 - BED zinc finger (zf-BED) // Protein of unknown function (DUF 659) (DUF659) // hAT family C-terminal dimerisation region (Dimer_Tnp_hAT)	Chromosome04	-1	4211304	4217677	1	Manes.04G033150.3	Manes.04G033150.3.p	4211665	4217677	PF02892	zf-BED	PTHR32166		GO:0003677	DNA binding					KOG1121	Tam3-transposase (Ac family)									PS50808	ZF_BED
Chromosome04	3195542	4403548	Chromosome04	4226135	4230530	Manes.04G033200	0	-	Manes.04G033200	IPR000608		Mesculenta_v8.1	671	Mes	(1 of 2) PTHR24067//PTHR24067:SF109 - UBIQUITIN-CONJUGATING ENZYME E2 // SUBFAMILY NOT NAMED	Chromosome04	-1	4226136	4230530	1	Manes.04G033200.7	Manes.04G033200.7.p	4226137	4230530	PF00179	UQ_con	PTHR24067	FAMILY NOT NAMED			6.3.2.19	Transferred entry: 2.3.2.23, 2.3.2.27 and 6.2.1.45	PWY-7511	protein ubiquitylation	KOG0425	Ubiquitin-protein ligase					SM00212	no description			PS50127	UBIQUITIN_CONJUGAT_2
Chromosome04	3195542	4403548	Chromosome04	4234904	4235492	Manes.04G033400	0	+	Manes.04G033400			Mesculenta_v8.1	671	Mes		Chromosome04	1	4234905	4235492	1	Manes.04G033400.2	Manes.04G033400.2.p	4234905	4235492
Chromosome04	3195542	4403548	Chromosome04	4236030	4242863	Manes.04G033500	0	-	Manes.04G033500	IPR001708		Mesculenta_v8.1	671	Mes	(1 of 2) PTHR12428//PTHR12428:SF19 - OXA1 // INNER MEMBRANE PROTEIN ALBINO3, CHLOROPLASTIC	Chromosome04	-1	4236031	4242863	1	Manes.04G033500.3	Manes.04G033500.3.p	4236031	4242863	PF02096	60KD_IMP	PTHR12428	FAMILY NOT NAMED	GO:0016021	integral component of membrane					KOG1239	Inner membrane protein translocase involved in respiratory chain assembly	K03217	YidC/Oxa1 family membrane protein insertase
Chromosome04	3195542	4403548	Chromosome04	4249369	4250913	Manes.04G033600	0	-	Manes.04G033600	IPR001356		Mesculenta_v8.1	671	Mes	(1 of 2) PTHR24326:SF203 - WUSCHEL-RELATED HOMEOBOX 2	Chromosome04	-1	4249370	4250913	1	Manes.04G033600.1	Manes.04G033600.1.p	4249370	4250913	PF00046	Homeobox	PTHR24326	FAMILY NOT NAMED	GO:0003677	DNA binding											SM00389	no description			PS50071	HOMEOBOX_2
Chromosome04	3195542	4403548	Chromosome04	4285018	4287901	Manes.04G033700	0	+	Manes.04G033700			Mesculenta_v8.1	671	Mes		Chromosome04	1	4285019	4287901	1	Manes.04G033700.4	Manes.04G033700.4.p	4285019	4287901			PTHR34054
Chromosome04	3195542	4403548	Chromosome04	4304956	4305730	Manes.04G033800	0	+	Manes.04G033800			Mesculenta_v8.1	671	Mes	(1 of 1) PTHR28066:SF1 - 37S RIBOSOMAL PROTEIN MRP10, MITOCHONDRIAL	Chromosome04	1	4304957	4305730	1	Manes.04G033800.2	Manes.04G033800.2.p	4304957	4305730	PF16860	CX9C	PTHR28066
Chromosome04	3195542	4403548	Chromosome04	4324446	4326999	Manes.04G033900	0	+	Manes.04G033900	IPR003851		Mesculenta_v8.1	671	Mes	(1 of 45) PF02701 - Dof domain, zinc finger (zf-Dof)	Chromosome04	1	4324447	4326999	1	Manes.04G033900.3	Manes.04G033900.3.p	4324447	4326996	PF02701	zf-Dof	PTHR31992		GO:0003677	DNA binding															PS50884	ZF_DOF_2	PD007478	Q338F9_ORYSA_Q338F9;
Chromosome04	3195542	4403548	Chromosome04	4333031	4338537	Manes.04G034000	0	+	Manes.04G034000	IPR001594		Mesculenta_v8.1	671	Mes	(1 of 1) PTHR22883//PTHR22883:SF75 - ZINC FINGER DHHC DOMAIN CONTAINING PROTEIN // PALMITOYLTRANSFERASE ZDHHC22	Chromosome04	1	4333032	4338537	1	Manes.04G034000.1	Manes.04G034000.1.p	4333032	4338537	PF01529	zf-DHHC	PTHR22883	FAMILY NOT NAMED	GO:0008270	zinc ion binding	2.3.1.225	Protein S-acyltransferase			KOG1311	DHHC-type Zn-finger proteins	K18932	palmitoyltransferase [EC:2.3.1.225]							PS50216	ZF_DHHC
Chromosome04	3195542	4403548	Chromosome04	4337879	4339570	Manes.04G034100	0	-	Manes.04G034100	IPR007750		Mesculenta_v8.1	671	Mes	(1 of 8) PF05056 - Protein of unknown function (DUF674) (DUF674)	Chromosome04	-1	4337880	4339570	1	Manes.04G034100.1	Manes.04G034100.1.p	4337880	4339570	PF05056	DUF674	PTHR33103
Chromosome04	3195542	4403548	Chromosome04	4401311	4404738	Manes.04G034200	0	+	Manes.04G034200	IPR001841		Mesculenta_v8.1	671	Mes	(1 of 2) PTHR24128:SF14 - E3 UBIQUITIN-PROTEIN LIGASE XBAT31-RELATED	Chromosome04	1	4401312	4404738	1	Manes.04G034200.1	Manes.04G034200.1.p	4401312	4404738	PF12796	Ank_2	PTHR24128	FAMILY NOT NAMED	GO:0005515	protein binding					KOG4412	26S proteasome regulatory complex, subunit PSMD10					SM00248	no description			PS50088	ANK_REPEAT
Chr4	30208991	31029727	Chromosome04	30205912	30211642	Manes.04G096400	0	+	Manes.04G096400	IPR002305		Mesculenta_v8.1	671	Mes	(1 of 1) PTHR11766//PTHR11766:SF0 - TYROSYL-TRNA SYNTHETASE // TYROSINE--TRNA LIGASE, MITOCHONDRIAL	Chromosome04	1	30205913	30211642	1	Manes.04G096400.2	Manes.04G096400.2.p	30205913	30209925	PF00579	tRNA-synt_1b	PTHR11766	FAMILY NOT NAMED	GO:0000166	nucleotide binding	6.1.1.1	Tyrosine--tRNA ligase	TRNA-CHARGING-PWY	tRNA charging			K01866	tyrosyl-tRNA synthetase [EC:6.1.1.1]							PS50889	S4
Chromosome04	30208991	31029727	Chromosome04	30210173	30212547	Manes.04G096600	0	-	Manes.04G096600	IPR000757		Mesculenta_v8.1	671	Mes	(1 of 3) PTHR31062//PTHR31062:SF15 - FAMILY NOT NAMED // XYLOGLUCAN ENDOTRANSGLUCOSYLASE/HYDROLASE PROTEIN 4-RELATED	Chromosome04	-1	30210174	30212547	1	Manes.04G096600.1	Manes.04G096600.1.p	30210174	30212547	PF00722	Glyco_hydro_16	PTHR31062		GO:0004553	hydrolase activity, hydrolyzing O-glycosyl compounds	2.4.1.207	Xyloglucan:xyloglucosyl transferase					K08235	xyloglucan:xyloglucosyl transferase [EC:2.4.1.207]
Chromosome04	30208991	31029727	Chromosome04	30214278	30219594	Manes.04G096700	0	-	Manes.04G096700	IPR001650		Mesculenta_v8.1	671	Mes	(1 of 1) PTHR24031:SF42 - ATP-DEPENDENT RNA HELICASE DDX59-RELATED	Chromosome04	-1	30214279	30219594	1	Manes.04G096700.6	Manes.04G096700.6.p	30214279	30219593	PF00270	DEAD	PTHR24031	FAMILY NOT NAMED	GO:0003676	nucleic acid binding	3.6.4.13	RNA helicase			KOG0331	ATP-dependent RNA helicase					SM00487	no description			PS51192	HELICASE_ATP_BIND_1
Chromosome04	30208991	31029727	Chromosome04	30220610	30221282	Manes.04G096800	0	-	Manes.04G096800	IPR008480		Mesculenta_v8.1	671	Mes	(1 of 2) PTHR33450//PTHR33450:SF5 - FAMILY NOT NAMED // EMB|CAB67623.1	Chromosome04	-1	30220611	30221282	1	Manes.04G096800.1	Manes.04G096800.1.p	30220611	30221282	PF05553	DUF761	PTHR33450
Chromosome04	30208991	31029727	Chromosome04	30223819	30225663	Manes.04G096900	0	+	Manes.04G096900	IPR008480		Mesculenta_v8.1	671	Mes	(1 of 43) PF05553 - Cotton fibre expressed protein (DUF761)	Chromosome04	1	30223820	30225663	1	Manes.04G096900.1	Manes.04G096900.1.p	30223820	30225663	PF05553	DUF761	PTHR33265
Chromosome04	30208991	31029727	Chromosome04	30228986	30230180	Manes.04G097000	0	-	Manes.04G097000	IPR000008		Mesculenta_v8.1	671	Mes	(1 of 108) PF00168 - C2 domain (C2)	Chromosome04	-1	30228987	30230180	1	Manes.04G097000.1	Manes.04G097000.1.p	30228987	30230180	PF00168	C2	PTHR32246		GO:0005515	protein binding											SM00239	no description
Chromosome04	30208991	31029727	Chromosome04	30230180	30232847	Manes.04G097100	0	-	Manes.04G097100	IPR002885		Mesculenta_v8.1	671	Mes	(1 of 80) PF01535//PF13041//PF14432 - PPR repeat (PPR) // PPR repeat family (PPR_2) // DYW family of nucleic acid deaminases (DYW_deaminase)	Chromosome04	-1	30230181	30232847	1	Manes.04G097100.1	Manes.04G097100.1.p	30230181	30232847	PF01535	PPR	PTHR24015	FAMILY NOT NAMED																	PS51375	PPR
Chromosome04	30208991	31029727	Chromosome04	30233331	30238901	Manes.04G097200	0	-	Manes.04G097200	IPR008521		Mesculenta_v8.1	671	Mes	(1 of 11) KOG2922 - Uncharacterized conserved protein	Chromosome04	-1	30233332	30238901	1	Manes.04G097200.4	Manes.04G097200.4.p	30233332	30238901	PF05653	DUF803	PTHR12570	FAMILY NOT NAMED	GO:0015095	magnesium ion transmembrane transporter activity					KOG2922	Uncharacterized conserved protein
Chromosome04	30208991	31029727	Chromosome04	30241743	30243491	Manes.04G097400	0	-	Manes.04G097400	IPR002213		Mesculenta_v8.1	671	Mes	(1 of 19) 2.4.1.203 - Trans-zeatin O-beta-D-glucosyltransferase / Zeatin O-glucosyltransferase	Chromosome04	-1	30241744	30243491	1	Manes.04G097400.1	Manes.04G097400.1.p	30241744	30243491	PF00201	UDPGT	PTHR11926	FAMILY NOT NAMED	GO:0008152	metabolic process	2.4.1.203	Trans-zeatin O-beta-D-glucosyltransferase	PWY-2902	cytokinin-<i>O</i>-glucosides biosynthesis
Chromosome04	30208991	31029727	Chromosome04	30245712	30247617	Manes.04G097500	0	+	Manes.04G097500	IPR001841		Mesculenta_v8.1	671	Mes	(1 of 5) K11975 - E3 ubiquitin-protein ligase RNF144 [EC:6.3.2.19] (RNF144)	Chromosome04	1	30245713	30247617	1	Manes.04G097500.1	Manes.04G097500.1.p	30245713	30247617	PF00097	zf-C3HC4	PTHR11685	FAMILY NOT NAMED	GO:0004842	ubiquitin-protein transferase activity					KOG1812	Predicted E3 ubiquitin ligase	K11975	E3 ubiquitin-protein ligase RNF144 [EC:6.3.2.19]			SM00647	no description	G3DSA:3.30.1130.10	no description	PS50089	ZF_RING_2
Chromosome04	30208991	31029727	Chromosome04	30249551	30251186	Manes.04G097600	0	+	Manes.04G097600	IPR001841		Mesculenta_v8.1	671	Mes	(1 of 7) PTHR11685//PTHR11685:SF149 - RBR FAMILY RING FINGER AND IBR DOMAIN-CONTAINING // SUBFAMILY NOT NAMED	Chromosome04	1	30249552	30251186	1	Manes.04G097600.1	Manes.04G097600.1.p	30249552	30251186	PF00097	zf-C3HC4	PTHR11685	FAMILY NOT NAMED	GO:0004842	ubiquitin-protein transferase activity	6.3.2.19	Transferred entry: 2.3.2.23, 2.3.2.27 and 6.2.1.45	PWY-7511	protein ubiquitylation							SM00647	no description	G3DSA:3.30.40.10	no description	PS50089	ZF_RING_2
Chromosome04	30208991	31029727	Chromosome04	30252367	30253952	Manes.04G097700	0	+	Manes.04G097700	IPR001841		Mesculenta_v8.1	671	Mes	(1 of 7) PTHR11685//PTHR11685:SF149 - RBR FAMILY RING FINGER AND IBR DOMAIN-CONTAINING // SUBFAMILY NOT NAMED	Chromosome04	1	30252368	30253952	1	Manes.04G097700.1	Manes.04G097700.1.p	30252368	30253952	PF00097	zf-C3HC4	PTHR11685	FAMILY NOT NAMED	GO:0004842	ubiquitin-protein transferase activity	6.3.2.19	Transferred entry: 2.3.2.23, 2.3.2.27 and 6.2.1.45	PWY-7511	protein ubiquitylation							SM00184	no description	G3DSA:3.30.40.10	no description	PS50089	ZF_RING_2
Chromosome04	30208991	31029727	Chromosome04	30254906	30256720	Manes.04G097800	0	+	Manes.04G097800	IPR001841		Mesculenta_v8.1	671	Mes	(1 of 7) PTHR11685//PTHR11685:SF149 - RBR FAMILY RING FINGER AND IBR DOMAIN-CONTAINING // SUBFAMILY NOT NAMED	Chromosome04	1	30254907	30256720	1	Manes.04G097800.1	Manes.04G097800.1.p	30254907	30256720	PF00097	zf-C3HC4	PTHR11685	FAMILY NOT NAMED	GO:0004842	ubiquitin-protein transferase activity	6.3.2.19	Transferred entry: 2.3.2.23, 2.3.2.27 and 6.2.1.45	PWY-7511	protein ubiquitylation							SM00647	no description	G3DSA:3.30.40.10	no description	PS50089	ZF_RING_2
Chromosome04	30208991	31029727	Chromosome04	30262532	30265172	Manes.04G097900	0	+	Manes.04G097900			Mesculenta_v8.1	671	Mes		Chromosome04	1	30262533	30265172	1	Manes.04G097900.1	Manes.04G097900.1.p	30262533	30265172			PTHR33181
Chromosome04	30208991	31029727	Chromosome04	30274211	30277644	Manes.04G098300	0	-	Manes.04G098300	IPR024738	Transcriptional coactivator Hfi1/Transcriptional adapter 1	Mesculenta_v8.1	671	Mes	(1 of 8) PF12767 - Transcriptional regulator of RNA polII, SAGA, subunit (SAGA-Tad1)	Chromosome04	-1	30274212	30277644	1	Manes.04G098300.1	Manes.04G098300.1.p	30274212	30277644	PF12767	SAGA-Tad1	PTHR21277	FAMILY NOT NAMED	GO:0070461	SAGA-type complex
Chromosome04	30208991	31029727	Chromosome04	30279776	30287108	Manes.04G098400	0	-	Manes.04G098400	IPR008183		Mesculenta_v8.1	671	Mes	(1 of 3) PTHR11122//PTHR11122:SF22 - APOSPORY-ASSOCIATED PROTEIN C-RELATED // SUBFAMILY NOT NAMED	Chromosome04	-1	30279777	30287108	1	Manes.04G098400.1	Manes.04G098400.1.p	30279777	30287108	PF01263	Aldose_epim	PTHR11122	FAMILY NOT NAMED	GO:0005975	carbohydrate metabolic process	5.1.3.15	Glucose-6-phosphate 1-epimerase					K01792	glucose-6-phosphate 1-epimerase [EC:5.1.3.15]
Chromosome04	30208991	31029727	Chromosome04	30288835	30289606	Manes.04G098500	0	-	Manes.04G098500	IPR000782		Mesculenta_v8.1	671	Mes	(1 of 2) PTHR32382//PTHR32382:SF6 - FAMILY NOT NAMED // FASCICLIN-LIKE ARABINOGALACTAN PROTEIN 14	Chromosome04	-1	30288836	30289606	1	Manes.04G098500.1	Manes.04G098500.1.p	30288836	30289606			PTHR32382																G3DSA:2.30.180.10	no description	PS50213	FAS1
Chromosome04	30208991	31029727	Chromosome04	30292479	30305821	Manes.04G098600	0	-	Manes.04G098600	IPR000719		Mesculenta_v8.1	671	Mes	(1 of 1) PTHR24361//PTHR24361:SF159//PTHR24361:SF276 - MITOGEN-ACTIVATED KINASE KINASE KINASE // SERINE/THREONINE-PROTEIN KINASE OSR1 // PROTEIN KINASE	Chromosome04	-1	30292480	30305821	1	Manes.04G098600.1	Manes.04G098600.1.p	30292536	30305821	PF14531	Kinase-like	PTHR24361	FAMILY NOT NAMED	GO:0004672	protein kinase activity	2.7.11.1	Non-specific serine/threonine protein kinase					K08835	serine/threonine-protein kinase OSR1/STK39 [EC:2.7.11.1]			SM00219	no description	G3DSA:1.10.510.10	no description	PS50011	PROTEIN_KINASE_DOM
Chromosome04	30208991	31029727	Chromosome04	30308588	30316367	Manes.04G098700	0	+	Manes.04G098700	IPR000626		Mesculenta_v8.1	671	Mes	(1 of 2) PTHR10621//PTHR10621:SF9 - UV EXCISION REPAIR PROTEIN RAD23 // F12F1.16 PROTEIN-RELATED	Chromosome04	1	30308589	30316367	1	Manes.04G098700.2	Manes.04G098700.2.p	30308589	30316367	PF00240	ubiquitin	PTHR10621:SF9		GO:0003684	damaged DNA binding					KOG0011	Nucleotide excision repair factor NEF2, RAD23 component	K10839	UV excision repair protein RAD23			SM00165	no description	G3DSA:1.10.10.540	no description	PS50030	UBA
Chromosome04	30208991	31029727	Chromosome04	30317944	30320360	Manes.04G098800	0	+	Manes.04G098800	IPR002885		Mesculenta_v8.1	671	Mes	(1 of 80) PF01535//PF13041//PF14432 - PPR repeat (PPR) // PPR repeat family (PPR_2) // DYW family of nucleic acid deaminases (DYW_deaminase)	Chromosome04	1	30317945	30320360	1	Manes.04G098800.1	Manes.04G098800.1.p	30317945	30320360	PF01535	PPR	PTHR24015	FAMILY NOT NAMED															G3DSA:1.25.40.10	no description	PS51375	PPR
Chromosome04	30208991	31029727	Chromosome04	30320630	30324466	Manes.04G098900	0	-	Manes.04G098900	IPR005016		Mesculenta_v8.1	671	Mes	(1 of 2) PTHR10383//PTHR10383:SF25 - SERINE INCORPORATOR // SERINC-DOMAIN CONTAINING SERINE AND SPHINGOLIPID BIOSYNTHESIS PROTEIN	Chromosome04	-1	30320631	30324466	1	Manes.04G098900.1	Manes.04G098900.1.p	30320631	30324466	PF03348	Serinc	PTHR10383	SERINE INCORPORATOR	GO:0016020	membrane					KOG2592	Tumor differentially expressed (TDE) protein
Chromosome04	30208991	31029727	Chromosome04	30326096	30329012	Manes.04G099000	0	+	Manes.04G099000			Mesculenta_v8.1	671	Mes		Chromosome04	1	30326097	30329012	1	Manes.04G099000.1	Manes.04G099000.1.p	30326097	30329012			PTHR34774
Chromosome04	30208991	31029727	Chromosome04	30355304	30362981	Manes.04G099100	0	+	Manes.04G099100	IPR000719		Mesculenta_v8.1	671	Mes	(1 of 4) PTHR27000:SF185 - LEUCINE-RICH REPEAT RECEPTOR-LIKE PROTEIN KINASE PEPR1-RELATED	Chromosome04	1	30355305	30362981	1	Manes.04G099100.2	Manes.04G099100.2.p	30355305	30362981	PF00069	Pkinase	PTHR27000		GO:0004672	protein kinase activity	2.7.11.1	Non-specific serine/threonine protein kinase			KOG1187	Serine/threonine protein kinase					SM00219	no description	G3DSA:1.10.510.10	no description	PS50011	PROTEIN_KINASE_DOM
Chromosome04	30208991	31029727	Chromosome04	30365861	30377729	Manes.04G099066	0	+	Manes.04G099066	IPR001611		Mesculenta_v8.1	671	Mes	(1 of 4) PTHR27000//PTHR27000:SF185 - FAMILY NOT NAMED // LEUCINE-RICH REPEAT RECEPTOR-LIKE PROTEIN KINASE PEPR1-RELATED	Chromosome04	1	30365862	30377729	1	Manes.04G099066.1	Manes.04G099066.1.p	30365862	30377729	PF00560	LRR_1	PTHR27000		GO:0005515	protein binding	2.7.11.1	Non-specific serine/threonine protein kinase			KOG0472	Leucine-rich repeat protein					SM00369	no description
Chromosome04	30208991	31029727	Chromosome04	30379086	30383919	Manes.04G099300	0	+	Manes.04G099300	IPR000719		Mesculenta_v8.1	671	Mes	(1 of 4) PTHR27000//PTHR27000:SF185 - FAMILY NOT NAMED // LEUCINE-RICH REPEAT RECEPTOR-LIKE PROTEIN KINASE PEPR1-RELATED	Chromosome04	1	30379087	30383919	1	Manes.04G099300.1	Manes.04G099300.1.p	30379087	30383919	PF00069	Pkinase	PTHR27000		GO:0004672	protein kinase activity	2.7.11.1	Non-specific serine/threonine protein kinase			KOG1187	Serine/threonine protein kinase					SM00219	no description	G3DSA:1.10.510.10	no description	PS50011	PROTEIN_KINASE_DOM
Chromosome04	30208991	31029727	Chromosome04	30385835	30389943	Manes.04G099450	0	+	Manes.04G099450	IPR000719		Mesculenta_v8.1	671	Mes	(1 of 7) PF07714//PF13947 - Protein tyrosine kinase (Pkinase_Tyr) // Wall-associated receptor kinase galacturonan-binding (GUB_WAK_bind)	Chromosome04	1	30385836	30389943	1	Manes.04G099450.1	Manes.04G099450.1.p	30385836	30389943	PF07714	Pkinase_Tyr	PTHR27005		GO:0004672	protein kinase activity	2.7.11.1	Non-specific serine/threonine protein kinase			KOG1187	Serine/threonine protein kinase					SM00219	no description	G3DSA:1.10.510.10	no description	PS50011	PROTEIN_KINASE_DOM
Chromosome04	30208991	31029727	Chromosome04	30391111	30394175	Manes.04G099600	0	+	Manes.04G099600	IPR010471		Mesculenta_v8.1	671	Mes	(1 of 6) PF06364 - Protein of unknown function (DUF1068) (DUF1068)	Chromosome04	1	30391112	30394175	1	Manes.04G099600.1	Manes.04G099600.1.p	30391112	30394175	PF06364	DUF1068	PTHR32254
Chromosome04	30208991	31029727	Chromosome04	30393774	30400418	Manes.04G099700	0	-	Manes.04G099700	IPR022816		Mesculenta_v8.1	671	Mes	(1 of 1) K06676 - condensin complex subunit 2 (BRRN1, BRN1, CAPH)	Chromosome04	-1	30393775	30400418	1	Manes.04G099700.1	Manes.04G099700.1.p	30394517	30400418	PF05786	Barren	PTHR13108	FAMILY NOT NAMED	GO:0000796	condensin complex					KOG2328	Chromosome condensation complex Condensin, subunit H	K06676	condensin complex subunit 2
Chromosome04	30208991	31029727	Chromosome04	30436220	30460406	Manes.04G099901	0	-	Manes.04G099901	IPR013695		Mesculenta_v8.1	671	Mes	(1 of 1) PF08488//PF13947 - Wall-associated kinase (WAK) // Wall-associated receptor kinase galacturonan-binding (GUB_WAK_bind)	Chromosome04	-1	30436221	30460406	1	Manes.04G099901.1	Manes.04G099901.1.p	30436221	30460406	PF08488	WAK	PTHR27005		GO:0004674	protein serine/threonine kinase activity
Chromosome04	30208991	31029727	Chromosome04	30467932	30472520	Manes.04G100100	0	-	Manes.04G100100	IPR000719		Mesculenta_v8.1	671	Mes	(1 of 4) PF00069//PF07645//PF08488//PF13947 - Protein kinase domain (Pkinase) // Calcium-binding EGF domain (EGF_CA) // Wall-associated kinase (WAK) // Wall-associated receptor kinase galacturonan-binding (GUB_WAK_bind)	Chromosome04	-1	30467933	30472520	1	Manes.04G100100.1	Manes.04G100100.1.p	30467933	30472520	PF00069	Pkinase	PTHR27005		GO:0004672	protein kinase activity	2.7.11.1	Non-specific serine/threonine protein kinase			KOG1187	Serine/threonine protein kinase					SM00219	no description	G3DSA:1.10.510.10	no description	PS50011	PROTEIN_KINASE_DOM
Chromosome04	30208991	31029727	Chromosome04	30476078	30480253	Manes.04G100200	0	-	Manes.04G100200	IPR000719		Mesculenta_v8.1	671	Mes	(1 of 6) PF00069//PF07645//PF13947 - Protein kinase domain (Pkinase) // Calcium-binding EGF domain (EGF_CA) // Wall-associated receptor kinase galacturonan-binding (GUB_WAK_bind)	Chromosome04	-1	30476079	30480253	1	Manes.04G100200.1	Manes.04G100200.1.p	30476287	30480253	PF00069	Pkinase	PTHR27005		GO:0004672	protein kinase activity	2.7.11.1	Non-specific serine/threonine protein kinase			KOG1187	Serine/threonine protein kinase					SM00219	no description	G3DSA:1.10.510.10	no description	PS50011	PROTEIN_KINASE_DOM
Chromosome04	30208991	31029727	Chromosome04	30483024	30485820	Manes.04G100300	0	+	Manes.04G100300	IPR000719		Mesculenta_v8.1	671	Mes	(1 of 4) PF07645//PF07714//PF13947 - Calcium-binding EGF domain (EGF_CA) // Protein tyrosine kinase (Pkinase_Tyr) // Wall-associated receptor kinase galacturonan-binding (GUB_WAK_bind)	Chromosome04	1	30483025	30485820	1	Manes.04G100300.1	Manes.04G100300.1.p	30483025	30485820	PF07645	EGF_CA	PTHR27005		GO:0004672	protein kinase activity	2.7.11.1	Non-specific serine/threonine protein kinase			KOG1187	Serine/threonine protein kinase					SM00219	no description	G3DSA:1.10.510.10	no description	PS50011	PROTEIN_KINASE_DOM
Chromosome04	30208991	31029727	Chromosome04	30501717	30504769	Manes.04G100400	0	+	Manes.04G100400	IPR000719		Mesculenta_v8.1	671	Mes	(1 of 6) PF00069//PF07645//PF13947 - Protein kinase domain (Pkinase) // Calcium-binding EGF domain (EGF_CA) // Wall-associated receptor kinase galacturonan-binding (GUB_WAK_bind)	Chromosome04	1	30501718	30504769	1	Manes.04G100400.1	Manes.04G100400.1.p	30501718	30504769	PF00069	Pkinase	PTHR27005		GO:0004672	protein kinase activity	2.7.11.1	Non-specific serine/threonine protein kinase			KOG1187	Serine/threonine protein kinase					SM00219	no description	G3DSA:1.10.510.10	no description	PS50011	PROTEIN_KINASE_DOM
Chromosome04	30208991	31029727	Chromosome04	30509795	30513302	Manes.04G100500	0	+	Manes.04G100500	IPR000719		Mesculenta_v8.1	671	Mes	(1 of 3) PF07645//PF07714//PF08488//PF13947 - Calcium-binding EGF domain (EGF_CA) // Protein tyrosine kinase (Pkinase_Tyr) // Wall-associated kinase (WAK) // Wall-associated receptor kinase galacturonan-binding (GUB_WAK_bind)	Chromosome04	1	30509796	30513302	1	Manes.04G100500.1	Manes.04G100500.1.p	30509796	30513302	PF07645	EGF_CA	PTHR27005		GO:0004672	protein kinase activity	2.7.11.1	Non-specific serine/threonine protein kinase			KOG1187	Serine/threonine protein kinase					SM00219	no description	G3DSA:1.10.510.10	no description	PS50011	PROTEIN_KINASE_DOM
Chromosome04	30208991	31029727	Chromosome04	30519353	30522927	Manes.04G100600	0	+	Manes.04G100600	IPR000007		Mesculenta_v8.1	671	Mes	(1 of 2) PTHR16517:SF27 - TUBBY-LIKE PROTEIN 8	Chromosome04	1	30519354	30522927	1	Manes.04G100600.1	Manes.04G100600.1.p	30519354	30522927	PF01167	Tub	PTHR16517	FAMILY NOT NAMED							KOG2502	Tub family proteins
Chromosome04	30208991	31029727	Chromosome04	30524754	30527532	Manes.04G100700	0	-	Manes.04G100700	IPR001471		Mesculenta_v8.1	671	Mes	(1 of 17) K09285 - AP2-like factor, ANT lineage (OVM, ANT)	Chromosome04	-1	30524755	30527532	1	Manes.04G100700.1	Manes.04G100700.1.p	30524755	30527532	PF00847	AP2	PTHR32467		GO:0003700	transcription factor activity, sequence-specific DNA binding							K09285	AP2-like factor, ANT lineage			SM00380	no description	G3DSA:3.30.730.10	no description	PS51032	AP2_ERF
Chromosome04	30208991	31029727	Chromosome04	30532053	30539902	Manes.04G100800	0	+	Manes.04G100800	IPR001841		Mesculenta_v8.1	671	Mes	(1 of 2) PTHR31150//PTHR31150:SF5 - FAMILY NOT NAMED // ZINC ION BINDING PROTEIN	Chromosome04	1	30532054	30539902	1	Manes.04G100800.25	Manes.04G100800.25.p	30532205	30539834			PTHR31150		GO:0005515	protein binding													G3DSA:3.30.40.10	no description	PS50089	ZF_RING_2
Chromosome04	30208991	31029727	Chromosome04	30541647	30545737	Manes.04G100900	0	+	Manes.04G100900			Mesculenta_v8.1	671	Mes	(1 of 2) PTHR37205//PTHR37205:SF1 - FAMILY NOT NAMED // F23A5.30 PROTEIN	Chromosome04	1	30541648	30545737	1	Manes.04G100900.1	Manes.04G100900.1.p	30541648	30544427			PTHR37205
Chromosome04	30208991	31029727	Chromosome04	30544842	30548556	Manes.04G101000	0	-	Manes.04G101000			Mesculenta_v8.1	671	Mes		Chromosome04	-1	30544843	30548556	1	Manes.04G101000.1	Manes.04G101000.1.p	30544843	30548556			PTHR33494
Chromosome04	30208991	31029727	Chromosome04	30560148	30561485	Manes.04G101050	0	-	Manes.04G101050	IPR029472	Gag-polypeptide of LTR copia-type	Mesculenta_v8.1	671	Mes	(1 of 105) PF14244 - gag-polypeptide of LTR copia-type (UBN2_3)	Chromosome04	-1	30560149	30561485	1	Manes.04G101050.1	Manes.04G101050.1.p	30560149	30561485	PF14244	UBN2_3
Chromosome04	30208991	31029727	Chromosome04	30570469	30573405	Manes.04G101100	0	+	Manes.04G101100	IPR001461		Mesculenta_v8.1	671	Mes	(1 of 1) PTHR13683//PTHR13683:SF263 - ASPARTYL PROTEASES // SUBFAMILY NOT NAMED	Chromosome04	1	30570470	30573405	1	Manes.04G101100.3	Manes.04G101100.3.p	30570566	30573152	PF00026	Asp	PTHR13683	FAMILY NOT NAMED	GO:0004190	aspartic-type endopeptidase activity	3.4.23.12	Nepenthesin			KOG1339	Aspartyl protease
Chromosome04	30208991	31029727	Chromosome04	30573405	30579908	Manes.04G101200	0	-	Manes.04G101200	IPR004324		Mesculenta_v8.1	671	Mes	(1 of 1) PTHR31585:SF11 - FOLATE-BIOPTERIN TRANSPORTER 3-RELATED	Chromosome04	-1	30573406	30579908	1	Manes.04G101200.1	Manes.04G101200.1.p	30573406	30579908	PF07690	MFS_1	PTHR31585		GO:0006810	transport
Chromosome04	30208991	31029727	Chromosome04	30580925	30584247	Manes.04G101300	0	-	Manes.04G101300	IPR006722		Mesculenta_v8.1	671	Mes	(1 of 2) PTHR12403//PTHR12403:SF14 - MBP-1 INTERACTING PROTEIN-2A // SUBFAMILY NOT NAMED	Chromosome04	-1	30580926	30584247	1	Manes.04G101300.1	Manes.04G101300.1.p	30581533	30584167	PF04099	Sybindin	PTHR12403	FAMILY NOT NAMED	GO:0005622	intracellular					KOG3487	TRAPP 20 K subunit
Chromosome04	30208991	31029727	Chromosome04	30584327	30585922	Manes.04G101402	0	+	Manes.04G101402			Mesculenta_v8.1	671	Mes		Chromosome04	1	30584328	30585922	1	Manes.04G101402.1	Manes.04G101402.1.p	30584328	30585922			PTHR35990
Chromosome04	30208991	31029727	Chromosome04	30585938	30593236	Manes.04G101500	0	-	Manes.04G101500	IPR002523		Mesculenta_v8.1	671	Mes	(1 of 2) PTHR13890//PTHR13890:SF5 - RNA SPLICING PROTEIN MRS2, MITOCHONDRIAL // MAGNESIUM TRANSPORTER MRS2-1-RELATED	Chromosome04	-1	30585939	30593236	1	Manes.04G101500.1	Manes.04G101500.1.p	30585939	30592890	PF01544	CorA	PTHR13890	FAMILY NOT NAMED	GO:0016020	membrane					KOG2662	Magnesium transporters: CorA family	K16075	magnesium transporter
Chromosome04	30208991	31029727	Chromosome04	30594823	30596797	Manes.04G101600	0	-	Manes.04G101600	IPR001623		Mesculenta_v8.1	671	Mes	(1 of 115) PF00226 - DnaJ domain (DnaJ)	Chromosome04	-1	30594824	30596797	1	Manes.04G101600.1	Manes.04G101600.1.p	30594824	30596797	PF00226	DnaJ	PTHR24078	FAMILY NOT NAMED													SM00271	no description	G3DSA:1.10.287.110	no description	PS50076	DNAJ_2
Chromosome04	30208991	31029727	Chromosome04	30651592	30654922	Manes.04G101700	0	+	Manes.04G101700	IPR003480		Mesculenta_v8.1	671	Mes	(1 of 11) 2.3.1.133 - Shikimate O-hydroxycinnamoyltransferase	Chromosome04	1	30651593	30654922	1	Manes.04G101700.1	Manes.04G101700.1.p	30651593	30654922	PF02458	Transferase	PTHR31642		GO:0016747	transferase activity, transferring acyl groups other than amino-acyl groups	2.3.1.133	Shikimate O-hydroxycinnamoyltransferase	PWY-361	phenylpropanoid biosynthesis			K13065	shikimate O-hydroxycinnamoyltransferase [EC:2.3.1.133]
Chromosome04	30208991	31029727	Chromosome04	30664750	30674355	Manes.04G101800	0	-	Manes.04G101800	IPR003439		Mesculenta_v8.1	671	Mes	(1 of 20) 3.6.3.25 - Sulfate-transporting ATPase	Chromosome04	-1	30664751	30674355	1	Manes.04G101800.1	Manes.04G101800.1.p	30664751	30674355	PF00005	ABC_tran	PTHR19241	FAMILY NOT NAMED	GO:0005524	ATP binding	3.6.3.25	Sulfate-transporting ATPase									SM00382	no description	G3DSA:3.40.50.300	no description	PS50893	ABC_TRANSPORTER_2
Chromosome04	30208991	31029727	Chromosome04	30676905	30684164	Manes.04G101900	0	-	Manes.04G101900	IPR003439		Mesculenta_v8.1	671	Mes	(1 of 6) 3.6.3.19 - Maltose-transporting ATPase	Chromosome04	-1	30676906	30684164	1	Manes.04G101900.1	Manes.04G101900.1.p	30676906	30684164	PF00005	ABC_tran	PTHR19241	FAMILY NOT NAMED	GO:0005524	ATP binding	3.6.3.19	Maltose-transporting ATPase									SM00382	no description	G3DSA:3.40.50.300	no description	PS50893	ABC_TRANSPORTER_2
Chromosome04	30208991	31029727	Chromosome04	30688257	30688821	Manes.04G102000	0	+	Manes.04G102000	IPR002048		Mesculenta_v8.1	671	Mes	(1 of 19) PTHR10891//PTHR10891:SF592 - EF-HAND CALCIUM-BINDING DOMAIN CONTAINING PROTEIN // CALCIUM-BINDING PROTEIN CML38-RELATED	Chromosome04	1	30688258	30688821	1	Manes.04G102000.1	Manes.04G102000.1.p	30688258	30688821	PF13499	EF-hand_7	PTHR10891	EF-HAND CALCIUM-BINDING DOMAIN CONTAINING PROTEIN	GO:0005509	calcium ion binding											SM00054	no description	G3DSA:1.10.238.10	no description	PS50222	EF_HAND_2
Chromosome04	30208991	31029727	Chromosome04	30694164	30697359	Manes.04G102100	0	-	Manes.04G102100	IPR000719		Mesculenta_v8.1	671	Mes	(1 of 77) KOG0198 - MEKK and related serine/threonine protein kinases	Chromosome04	-1	30694165	30697359	1	Manes.04G102100.1	Manes.04G102100.1.p	30694165	30697359	PF00069	Pkinase	PTHR27006		GO:0004672	protein kinase activity	2.7.11.1	Non-specific serine/threonine protein kinase			KOG0198	MEKK and related serine/threonine protein kinases					SM00219	no description	G3DSA:1.10.510.10	no description	PS50011	PROTEIN_KINASE_DOM
Chromosome04	30208991	31029727	Chromosome04	30702319	30706755	Manes.04G102200	0	+	Manes.04G102200	IPR000048		Mesculenta_v8.1	671	Mes	(1 of 2) PTHR10217//PTHR10217:SF489 - VOLTAGE AND LIGAND GATED POTASSIUM CHANNEL // CYCLIC NUCLEOTIDE-GATED ION CHANNEL 7-RELATED	Chromosome04	1	30702320	30706755	1	Manes.04G102200.1	Manes.04G102200.1.p	30702320	30706755	PF00027	cNMP_binding	PTHR10217:SF489		GO:0005216	ion channel activity							K05391	cyclic nucleotide gated channel, other eukaryote			SM00100	no description	G3DSA:1.10.287.630	no description	PS50042	CNMP_BINDING_3
Chromosome04	30208991	31029727	Chromosome04	30706963	30708918	Manes.04G102300	0	+	Manes.04G102300	IPR007318		Mesculenta_v8.1	671	Mes	(1 of 1) 2.1.1.71 - Phosphatidyl-N-methylethanolamine N-methyltransferase	Chromosome04	1	30706964	30708918	1	Manes.04G102300.3	Manes.04G102300.3.p	30706964	30708918	PF04191	PEMT	PTHR15458	FAMILY NOT NAMED	GO:0006644	phospholipid metabolic process	2.1.1.71	Phosphatidyl-N-methylethanolamine N-methyltransferase					K00550	methylene-fatty-acyl-phospholipid synthase [EC:2.1.1.16]
Chromosome04	30208991	31029727	Chromosome04	30708980	30713671	Manes.04G102400	0	-	Manes.04G102400	IPR002201		Mesculenta_v8.1	671	Mes	(1 of 1) PF01075 - Glycosyltransferase family 9 (heptosyltransferase) (Glyco_transf_9)	Chromosome04	-1	30708981	30713671	1	Manes.04G102400.1	Manes.04G102400.1.p	30708981	30713671	PF01075	Glyco_transf_9	PTHR37698		GO:0008152	metabolic process
Chromosome04	30208991	31029727	Chromosome04	30713011	30719312	Manes.04G102500	0	+	Manes.04G102500	IPR005019		Mesculenta_v8.1	671	Mes	(1 of 9) 3.2.2.20 - DNA-3-methyladenine glycosylase I / DNA-3-methyladenine glycosidase I	Chromosome04	1	30713012	30719312	1	Manes.04G102500.3	Manes.04G102500.3.p	30713012	30719312	PF03352	Adenine_glyco	PTHR31116		GO:0006284	base-excision repair	3.2.2.20	DNA-3-methyladenine glycosylase I					K01246	DNA-3-methyladenine glycosylase I [EC:3.2.2.20]
Chromosome04	30208991	31029727	Chromosome04	30718979	30721411	Manes.04G102600	0	-	Manes.04G102600	IPR003657		Mesculenta_v8.1	671	Mes	(1 of 2) PTHR31429:SF3 - WRKY TRANSCRIPTION FACTOR 40-RELATED	Chromosome04	-1	30718980	30721411	1	Manes.04G102600.1	Manes.04G102600.1.p	30718980	30721411	PF03106	WRKY	PTHR31429		GO:0003700	transcription factor activity, sequence-specific DNA binding											SM00774	no description	G3DSA:2.20.25.80	no description	PS50811	WRKY
Chromosome04	30208991	31029727	Chromosome04	30743165	30743992	Manes.04G102700	0	-	Manes.04G102700	IPR002048		Mesculenta_v8.1	671	Mes	(1 of 5) PF13202//PF13405 - EF hand (EF-hand_5) // EF-hand domain (EF-hand_6)	Chromosome04	-1	30743166	30743992	1	Manes.04G102700.1	Manes.04G102700.1.p	30743166	30743992	PF13202	EF-hand_5	PTHR10891	EF-HAND CALCIUM-BINDING DOMAIN CONTAINING PROTEIN	GO:0005509	calcium ion binding													G3DSA:1.10.238.10	no description	PS50222	EF_HAND_2
Chromosome04	30208991	31029727	Chromosome04	30746585	30747302	Manes.04G102800	0	-	Manes.04G102800	IPR002048		Mesculenta_v8.1	671	Mes	(1 of 19) PTHR10891:SF592 - CALCIUM-BINDING PROTEIN CML38-RELATED	Chromosome04	-1	30746586	30747302	1	Manes.04G102800.1	Manes.04G102800.1.p	30746586	30747302	PF13499	EF-hand_7	PTHR10891	EF-HAND CALCIUM-BINDING DOMAIN CONTAINING PROTEIN	GO:0005509	calcium ion binding											SM00054	no description	G3DSA:1.10.238.10	no description	PS50222	EF_HAND_2
Chromosome04	30208991	31029727	Chromosome04	30750335	30751995	Manes.04G102900	0	-	Manes.04G102900	IPR002048		Mesculenta_v8.1	671	Mes	(1 of 19) PTHR10891:SF592 - CALCIUM-BINDING PROTEIN CML38-RELATED	Chromosome04	-1	30750336	30751995	1	Manes.04G102900.1	Manes.04G102900.1.p	30750336	30751995	PF13499	EF-hand_7	PTHR10891	EF-HAND CALCIUM-BINDING DOMAIN CONTAINING PROTEIN	GO:0005509	calcium ion binding											SM00054	no description	G3DSA:1.10.238.10	no description	PS50222	EF_HAND_2
Chromosome04	30208991	31029727	Chromosome04	30768453	30769325	Manes.04G103000	0	-	Manes.04G103000	IPR002048		Mesculenta_v8.1	671	Mes	(1 of 19) PTHR10891//PTHR10891:SF592 - EF-HAND CALCIUM-BINDING DOMAIN CONTAINING PROTEIN // CALCIUM-BINDING PROTEIN CML38-RELATED	Chromosome04	-1	30768454	30769325	1	Manes.04G103000.1	Manes.04G103000.1.p	30768454	30769325	PF13499	EF-hand_7	PTHR10891	EF-HAND CALCIUM-BINDING DOMAIN CONTAINING PROTEIN	GO:0005509	calcium ion binding											SM00054	no description	G3DSA:1.10.238.10	no description	PS50222	EF_HAND_2
Chromosome04	30208991	31029727	Chromosome04	30770871	30771720	Manes.04G103050	0	-	Manes.04G103050			Mesculenta_v8.1	671	Mes		Chromosome04	-1	30770872	30771720	1	Manes.04G103050.1	Manes.04G103050.1.p	30770872	30771720
Chromosome04	30208991	31029727	Chromosome04	30771728	30772578	Manes.04G103100	0	-	Manes.04G103100	IPR002048		Mesculenta_v8.1	671	Mes	(1 of 19) PTHR10891//PTHR10891:SF592 - EF-HAND CALCIUM-BINDING DOMAIN CONTAINING PROTEIN // CALCIUM-BINDING PROTEIN CML38-RELATED	Chromosome04	-1	30771729	30772578	1	Manes.04G103100.1	Manes.04G103100.1.p	30771729	30772578	PF13499	EF-hand_7	PTHR10891	EF-HAND CALCIUM-BINDING DOMAIN CONTAINING PROTEIN	GO:0005509	calcium ion binding											SM00054	no description	G3DSA:1.10.238.10	no description	PS50222	EF_HAND_2
Chromosome04	30208991	31029727	Chromosome04	30780920	30784436	Manes.04G103200	0	-	Manes.04G103200	IPR001509		Mesculenta_v8.1	671	Mes	(1 of 2) K09753 - cinnamoyl-CoA reductase (CCR)	Chromosome04	-1	30780921	30784436	1	Manes.04G103200.1	Manes.04G103200.1.p	30780921	30784436	PF01370	Epimerase	PTHR10366	FAMILY NOT NAMED	GO:0003824	catalytic activity	1.2.1.44	Cinnamoyl-CoA reductase	PWY-361	phenylpropanoid biosynthesis	KOG1502	Flavonol reductase/cinnamoyl-CoA reductase	K09753	cinnamoyl-CoA reductase [EC:1.2.1.44]
Chromosome04	30208991	31029727	Chromosome04	30788711	30800120	Manes.04G103300	0	-	Manes.04G103300			Mesculenta_v8.1	671	Mes	(1 of 1) PTHR12663//PTHR12663:SF5 - ANDROGEN INDUCED INHIBITOR OF PROLIFERATION AS3 / PDS5-RELATED // SUBFAMILY NOT NAMED	Chromosome04	-1	30788712	30800120	1	Manes.04G103300.2	Manes.04G103300.2.p	30788712	30800119			PTHR12663	FAMILY NOT NAMED
Chromosome04	30208991	31029727	Chromosome04	30801155	30808702	Manes.04G103400	0	-	Manes.04G103400	IPR000225		Mesculenta_v8.1	671	Mes	(1 of 1) PTHR22849//PTHR22849:SF25 - WDSAM1 PROTEIN // SUBFAMILY NOT NAMED	Chromosome04	-1	30801156	30808702	1	Manes.04G103400.15	Manes.04G103400.15.p	30801156	30808702	PF04564	U-box	PTHR22849	FAMILY NOT NAMED	GO:0004842	ubiquitin-protein transferase activity	6.3.2.19	Transferred entry: 2.3.2.23, 2.3.2.27 and 6.2.1.45	PWY-7511	protein ubiquitylation							SM00185	no description	G3DSA:1.25.10.10	no description	PS50176	ARM_REPEAT
Chromosome04	30208991	31029727	Chromosome04	30856082	30876571	Manes.04G103500	0	+	Manes.04G103500	IPR014848		Mesculenta_v8.1	671	Mes	(1 of 2) PF08737 - Rgp1 (Rgp1)	Chromosome04	1	30856083	30876571	1	Manes.04G103500.2	Manes.04G103500.2.p	30856096	30876466	PF08737	Rgp1	PTHR12507	FAMILY NOT NAMED
Chromosome04	30208991	31029727	Chromosome04	30877274	30879699	Manes.04G103600	0	-	Manes.04G103600	IPR000530		Mesculenta_v8.1	671	Mes	(1 of 3) K02951 - small subunit ribosomal protein S12e (RP-S12e, RPS12)	Chromosome04	-1	30877275	30879699	1	Manes.04G103600.1	Manes.04G103600.1.p	30877275	30879699	PF01248	Ribosomal_L7Ae	PTHR11843	FAMILY NOT NAMED	GO:0003735	structural constituent of ribosome					KOG3406	40S ribosomal protein S12	K02951	small subunit ribosomal protein S12e
Chromosome04	30208991	31029727	Chromosome04	30883591	30884416	Manes.04G103700	0	-	Manes.04G103700	IPR006941		Mesculenta_v8.1	671	Mes	(1 of 7) K12581 - CCR4-NOT transcription complex subunit 7/8 (CNOT7_8, CAF1, POP2)	Chromosome04	-1	30883592	30884416	1	Manes.04G103700.1	Manes.04G103700.1.p	30883592	30884416	PF04857	CAF1	PTHR10797	CCR4-NOT TRANSCRIPTION COMPLEX SUBUNIT	GO:0005634	nucleus	3.1.13.4	Poly(A)-specific ribonuclease			KOG0304	mRNA deadenylase subunit	K12581	CCR4-NOT transcription complex subunit 7/8
Chromosome04	30208991	31029727	Chromosome04	30889543	30896382	Manes.04G103800	0	-	Manes.04G103800	IPR005379		Mesculenta_v8.1	671	Mes	(1 of 3) PTHR21596:SF3 - F16A14.2-RELATED	Chromosome04	-1	30889544	30896382	1	Manes.04G103800.5	Manes.04G103800.5.p	30889544	30896382	PF03468	XS	PTHR21596	FAMILY NOT NAMED	GO:0031047	gene silencing by RNA
Chromosome04	30208991	31029727	Chromosome04	30898877	30902582	Manes.04G103900	0	-	Manes.04G103900	IPR005379		Mesculenta_v8.1	671	Mes	(1 of 3) PTHR21596:SF3 - F16A14.2-RELATED	Chromosome04	-1	30898878	30902582	1	Manes.04G103900.4	Manes.04G103900.4.p	30898878	30902520	PF03469	XH	PTHR21596	FAMILY NOT NAMED
Chromosome04	30208991	31029727	Chromosome04	30904663	30905523	Manes.04G104000	0	-	Manes.04G104000			Mesculenta_v8.1	671	Mes		Chromosome04	-1	30904664	30905523	1	Manes.04G104000.2	Manes.04G104000.2.p	30904664	30905523
Chromosome04	30208991	31029727	Chromosome04	30913856	30917451	Manes.04G104100	0	+	Manes.04G104100	IPR000425		Mesculenta_v8.1	671	Mes	(1 of 1) PTHR19139:SF170 - AQUAPORIN NIP6-1	Chromosome04	1	30913857	30917451	1	Manes.04G104100.1	Manes.04G104100.1.p	30913857	30917451	PF00230	MIP	PTHR19139	FAMILY NOT NAMED	GO:0005215	transporter activity					KOG0223	Aquaporin (major intrinsic protein family)	K09874	aquaporin NIP
Chromosome04	30208991	31029727	Chromosome04	30915972	30922028	Manes.04G104200	0	-	Manes.04G104200	IPR024336	tRNA-splicing endonuclease, subunit Sen54, N-terminal	Mesculenta_v8.1	671	Mes	(1 of 1) K15326 - tRNA-splicing endonuclease subunit Sen54 (TSEN54)	Chromosome04	-1	30915973	30922028	1	Manes.04G104200.9	Manes.04G104200.9.p	30915973	30922026	PF12928	tRNA_int_end_N2	PTHR21027	FAMILY NOT NAMED							KOG4772	Predicted tRNA-splicing endonuclease subunit	K15326	tRNA-splicing endonuclease subunit Sen54
Chromosome04	30208991	31029727	Chromosome04	30922725	30929410	Manes.04G104300	0	+	Manes.04G104300	IPR023601		Mesculenta_v8.1	671	Mes	(1 of 3) K08495 - golgi SNAP receptor complex member 1 (GOSR1, GOS1)	Chromosome04	1	30922726	30929410	1	Manes.04G104300.1	Manes.04G104300.1.p	30922726	30929410	PF12352	V-SNARE_C	PTHR21094	FAMILY NOT NAMED	GO:0000139	Golgi membrane					KOG3208	SNARE protein GS28	K08495	golgi SNAP receptor complex member 1
Chromosome04	30208991	31029727	Chromosome04	30945109	30947083	Manes.04G104400	0	+	Manes.04G104400	IPR007087		Mesculenta_v8.1	671	Mes		Chromosome04	1	30945110	30947083	1	Manes.04G104400.1	Manes.04G104400.1.p	30945110	30947083					GO:0046872	metal ion binding													G3DSA:3.30.160.60	no description	PS50157	ZINC_FINGER_C2H2_2
Chromosome04	30208991	31029727	Chromosome04	30964492	30966453	Manes.04G104500	0	+	Manes.04G104500	IPR008580		Mesculenta_v8.1	671	Mes	(1 of 13) KOG0324 - Uncharacterized conserved protein	Chromosome04	1	30964493	30966453	1	Manes.04G104500.1	Manes.04G104500.1.p	30964493	30966452	PF05903	DUF862	PTHR12378	FAMILY NOT NAMED							KOG0324	Uncharacterized conserved protein
Chromosome04	30208991	31029727	Chromosome04	30968436	30974973	Manes.04G104600	0	-	Manes.04G104600	IPR005176		Mesculenta_v8.1	671	Mes	(1 of 3) K17824 - DCN1-like protein 4/5 (DCUN1D4_5)	Chromosome04	-1	30968437	30974973	1	Manes.04G104600.1	Manes.04G104600.1.p	30968437	30974973	PF03556	DUF298	PTHR12281	FAMILY NOT NAMED							KOG3077	Uncharacterized conserved protein	K17824	DCN1-like protein 4/5					G3DSA:1.10.238.10	no description	PS51229	DCUN1
Chromosome04	30208991	31029727	Chromosome04	30975380	30981938	Manes.04G104700	0	-	Manes.04G104700	IPR007230		Mesculenta_v8.1	671	Mes	(1 of 1) PTHR23198//PTHR23198:SF0 - NUCLEOPORIN // NUCLEAR PORE COMPLEX PROTEIN NUP96 HOMOLOG	Chromosome04	-1	30975381	30981938	1	Manes.04G104700.1	Manes.04G104700.1.p	30975381	30981938	PF04096	Nucleoporin2	PTHR23198	FAMILY NOT NAMED	GO:0005643	nuclear pore					KOG0845	Nuclear pore complex, Nup98 component (sc Nup145/Nup100/Nup116)	K14297	nuclear pore complex protein Nup98-Nup96					G3DSA:3.30.1610.10	no description	PS51434	NUP_C
Chromosome04	30208991	31029727	Chromosome04	31003422	31013858	Manes.04G104800	0	+	Manes.04G104800	IPR001680		Mesculenta_v8.1	671	Mes	(1 of 1) K14298 - mRNA export factor (RAE1, GLE2)	Chromosome04	1	31003423	31013858	1	Manes.04G104800.1	Manes.04G104800.1.p	31003423	31013857	PF00400	WD40	PTHR10971	MRNA EXPORT FACTOR AND BUB3	GO:0005515	protein binding							K14298	mRNA export factor			SM00320	no description	G3DSA:2.130.10.10	no description	PS50082	WD_REPEATS_2
Chromosome04	30208991	31029727	Chromosome04	31018334	31019561	Manes.04G105000	0	+	Manes.04G105000	IPR001471		Mesculenta_v8.1	671	Mes	(1 of 5) PTHR31194:SF4 - ETHYLENE-RESPONSIVE TRANSCRIPTION FACTOR ERF003	Chromosome04	1	31018335	31019561	1	Manes.04G105000.1	Manes.04G105000.1.p	31018335	31019561	PF00847	AP2	PTHR31194		GO:0003700	transcription factor activity, sequence-specific DNA binding											SM00380	no description	G3DSA:3.30.730.10	no description	PS51032	AP2_ERF
Chromosome04	30208991	31029727	Chromosome04	31025734	31030169	Manes.04G105100	0	+	Manes.04G105100	IPR001757		Mesculenta_v8.1	671	Mes	(1 of 4) PTHR24093//PTHR24093:SF355 - FAMILY NOT NAMED // ATPASE 1, PLASMA MEMBRANE-TYPE-RELATED	Chromosome04	1	31025735	31030169	1	Manes.04G105100.1	Manes.04G105100.1.p	31025735	31030169	PF00122	E1-E2_ATPase	PTHR24093	FAMILY NOT NAMED	GO:0000166	nucleotide binding	3.6.3.6	Proton-exporting ATPase					K01535	H+-transporting ATPase [EC:3.6.3.6]			SM00831	no description
Chromosome04	33544260	33627031	Chromosome04	33539598	33547424	Manes.04G134700	0	-	Manes.04G134700	IPR001312		Mesculenta_v8.1	671	Mes	(1 of 6) K00844 - hexokinase (HK)	Chromosome04	-1	33539599	33547424	1	Manes.04G134700.1	Manes.04G134700.1.p	33539599	33547424	PF00349	Hexokinase_1	PTHR19443	FAMILY NOT NAMED	GO:0001678	cellular glucose homeostasis	2.7.1.1	Hexokinase	ANAEROFRUCAT-PWY	homolactic fermentation			K00844	hexokinase [EC:2.7.1.1]
Chromosome04	33544260	33627031	Chromosome04	33547424	33553572	Manes.04G134800	0	-	Manes.04G134800	IPR002934		Mesculenta_v8.1	671	Mes	(1 of 2) PTHR10682//PTHR10682:SF24 - POLY A POLYMERASE // SUBFAMILY NOT NAMED	Chromosome04	-1	33547425	33553572	1	Manes.04G134800.6	Manes.04G134800.6.p	33547425	33553572	PF01909	NTP_transf_2	PTHR10682	POLY(A) POLYMERASE	GO:0003723	RNA binding	2.7.7.19	Polynucleotide adenylyltransferase					K14376	poly(A) polymerase [EC:2.7.7.19]
Chromosome04	33544260	33627031	Chromosome04	33555826	33559709	Manes.04G134900	0	+	Manes.04G134900	IPR000048		Mesculenta_v8.1	671	Mes	(1 of 4) PTHR32295:SF10 - CALMODULIN-BINDING FAMILY PROTEIN	Chromosome04	1	33555827	33559709	1	Manes.04G134900.2	Manes.04G134900.2.p	33555827	33559709	PF00612	IQ	PTHR32295		GO:0005515	protein binding											SM00015	no description	G3DSA:1.20.5.190		PS50096	IQ
Chromosome04	33544260	33627031	Chromosome04	33562530	33564121	Manes.04G135000	0	-	Manes.04G135000			Mesculenta_v8.1	671	Mes	(1 of 4) PTHR33172//PTHR33172:SF2 - FAMILY NOT NAMED // EMB|CAB83157.1	Chromosome04	-1	33562531	33564121	1	Manes.04G135000.1	Manes.04G135000.1.p	33562531	33564121			PTHR33172
Chromosome04	33544260	33627031	Chromosome04	33568453	33570477	Manes.04G135100	0	-	Manes.04G135100	IPR005455		Mesculenta_v8.1	671	Mes	(1 of 7) K05759 - profilin (PFN)	Chromosome04	-1	33568454	33570477	1	Manes.04G135100.1	Manes.04G135100.1.p	33568454	33570477	PF00235	Profilin	PTHR11604	FAMILY NOT NAMED							KOG1755	Profilin	K05759	profilin			SM00392	no description
Chromosome04	33544260	33627031	Chromosome04	33571089	33576541	Manes.04G135200	0	-	Manes.04G135200	IPR024661	DNA-directed RNA polymerase III, subunit Rpc31	Mesculenta_v8.1	671	Mes	(1 of 1) K03024 - DNA-directed RNA polymerase III subunit RPC7 (RPC7, POLR3G)	Chromosome04	-1	33571090	33576541	1	Manes.04G135200.4	Manes.04G135200.4.p	33571090	33576541	PF11705	RNA_pol_3_Rpc31			GO:0006359	regulation of transcription from RNA polymerase III promoter							K03024	DNA-directed RNA polymerase III subunit RPC7
Chromosome04	33544260	33627031	Chromosome04	33577470	33585128	Manes.04G135300	0	-	Manes.04G135300	IPR007863		Mesculenta_v8.1	671	Mes	(1 of 3) 1.10.2.2//3.4.24.64 - Quinol--cytochrome-c reductase / Ubiquinone--cytochrome-c oxidoreductase // Mitochondrial processing peptidase / Processing enhancing peptidase	Chromosome04	-1	33577471	33585128	1	Manes.04G135300.1	Manes.04G135300.1.p	33577471	33585128	PF00675	Peptidase_M16	PTHR11851	FAMILY NOT NAMED			1.10.2.2	Quinol--cytochrome-c reductase	PWY-3781	aerobic respiration I (cytochrome c)			K01412	mitochondrial-processing peptidase subunit alpha [EC:3.4.24.64]
Chromosome04	33544260	33627031	Chromosome04	33585625	33588161	Manes.04G135400	0	-	Manes.04G135400	IPR001810		Mesculenta_v8.1	671	Mes	(1 of 166) PF00646 - F-box domain (F-box)	Chromosome04	-1	33585626	33588161	1	Manes.04G135400.1	Manes.04G135400.1.p	33585627	33588161	PF00646	F-box	PTHR32212		GO:0005515	protein binding													G3DSA:3.80.10.10	no description	PS50181	FBOX
Chromosome04	33544260	33627031	Chromosome04	33588686	33589285	Manes.04G135500	0	+	Manes.04G135500	IPR016140		Mesculenta_v8.1	671	Mes	(1 of 56) PF14368 - Probable lipid transfer (LTP_2)	Chromosome04	1	33588687	33589285	1	Manes.04G135500.3	Manes.04G135500.3.p	33588687	33589285	PF14368	LTP_2	PTHR33286:SF6														SM00499	no description
Chromosome04	33544260	33627031	Chromosome04	33590596	33595778	Manes.04G135600	0	+	Manes.04G135600	IPR002182		Mesculenta_v8.1	671	Mes	(1 of 2) PTHR23155//PTHR23155:SF494 - LEUCINE-RICH REPEAT-CONTAINING PROTEIN // SUBFAMILY NOT NAMED	Chromosome04	1	33590597	33595778	1	Manes.04G135600.1	Manes.04G135600.1.p	33591089	33595759	PF00931	NB-ARC	PTHR23155	FAMILY NOT NAMED	GO:0043531	ADP binding					KOG4658	Apoptotic ATPase					SM00369	no description
Chromosome04	33544260	33627031	Chromosome04	33600242	33604493	Manes.04G135700	0	+	Manes.04G135700			Mesculenta_v8.1	671	Mes		Chromosome04	1	33600243	33604493	1	Manes.04G135700.1	Manes.04G135700.1.p	33600243	33604493			PTHR31342
Chromosome04	33544260	33627031	Chromosome04	33604519	33609588	Manes.04G135800	0	+	Manes.04G135800	IPR000504		Mesculenta_v8.1	671	Mes	(1 of 3) PTHR24012:SF455 - POLYADENYLATE-BINDING PROTEIN 7	Chromosome04	1	33604520	33609588	1	Manes.04G135800.1	Manes.04G135800.1.p	33604520	33609588	PF00076	RRM_1	PTHR24012	FAMILY NOT NAMED	GO:0003676	nucleic acid binding					KOG0123	Polyadenylate-binding protein (RRM superfamily)	K13126	polyadenylate-binding protein			SM00360	no description	G3DSA:3.30.70.330	no description	PS50102	RRM
Chromosome04	33544260	33627031	Chromosome04	33611507	33613385	Manes.04G135900	0	-	Manes.04G135900	IPR001087		Mesculenta_v8.1	671	Mes	(1 of 2) PTHR22835//PTHR22835:SF170 - ZINC FINGER FYVE DOMAIN CONTAINING PROTEIN // SUBFAMILY NOT NAMED	Chromosome04	-1	33611508	33613385	1	Manes.04G135900.1	Manes.04G135900.1.p	33611508	33613385	PF00657	Lipase_GDSL	PTHR22835	FAMILY NOT NAMED	GO:0016788	hydrolase activity, acting on ester bonds	3.1.1.3	Triacylglycerol lipase	LIPAS-PWY	triacylglycerol degradation
Chromosome04	33544260	33627031	Chromosome04	33616566	33621230	Manes.04G136000	0	-	Manes.04G136000	IPR000719		Mesculenta_v8.1	671	Mes	(1 of 8) PTHR27003:SF105 - LEUCINE-RICH REPEAT PROTEIN KINASE-RELATED	Chromosome04	-1	33616567	33621230	1	Manes.04G136000.1	Manes.04G136000.1.p	33616567	33621230	PF07714	Pkinase_Tyr	PTHR27003		GO:0004672	protein kinase activity	2.7.10.1	Receptor protein-tyrosine kinase			KOG1187	Serine/threonine protein kinase					SM00219	no description	G3DSA:1.10.510.10	no description	PS50011	PROTEIN_KINASE_DOM
Chromosome04	33544260	33627031	Chromosome04	33623893	33625343	Manes.04G136100	0	+	Manes.04G136100	IPR005123		Mesculenta_v8.1	671	Mes	(1 of 9) PTHR10209//PTHR10209:SF211 - OXIDOREDUCTASE, 2OG-FE II OXYGENASE FAMILY PROTEIN // 2-OXOGLUTARATE (2OG) AND FE(II)-DEPENDENT OXYGENASE SUPERFAMILY PROTEIN-RELATED	Chromosome04	1	33623894	33625343	1	Manes.04G136100.1	Manes.04G136100.1.p	33623894	33625343	PF03171	2OG-FeII_Oxy	PTHR10209	OXIDOREDUCTASE, 2OG-FE(II) OXYGENASE FAMILY PROTEIN	GO:0016491	oxidoreductase activity					KOG0143	Iron/ascorbate family oxidoreductases							G3DSA:2.60.120.330	no description	PS51471	FE2OG_OXY
Chromosome04	33544260	33627031	Chromosome04	33625945	33627481	Manes.04G136200	0	-	Manes.04G136200	IPR005123		Mesculenta_v8.1	671	Mes	(1 of 9) PTHR10209//PTHR10209:SF211 - OXIDOREDUCTASE, 2OG-FE II OXYGENASE FAMILY PROTEIN // 2-OXOGLUTARATE (2OG) AND FE(II)-DEPENDENT OXYGENASE SUPERFAMILY PROTEIN-RELATED	Chromosome04	-1	33625946	33627481	1	Manes.04G136200.1	Manes.04G136200.1.p	33625946	33627481	PF03171	2OG-FeII_Oxy	PTHR10209	OXIDOREDUCTASE, 2OG-FE(II) OXYGENASE FAMILY PROTEIN	GO:0016491	oxidoreductase activity					KOG0143	Iron/ascorbate family oxidoreductases							G3DSA:2.60.120.330	no description	PS51471	FE2OG_OXY
Chromosome04	33800870	34209641	Chromosome04	33795416	33801969	Manes.04G138700	0	+	Manes.04G138700	IPR000719		Mesculenta_v8.1	671	Mes	(1 of 4) PTHR27001//PTHR27001:SF152 - FAMILY NOT NAMED // GENOMIC DNA, CHROMOSOME 3, P1 CLONE:MMM17-RELATED	Chromosome04	1	33795417	33801969	1	Manes.04G138700.3	Manes.04G138700.3.p	33795417	33801969	PF07714	Pkinase_Tyr	PTHR27001		GO:0004672	protein kinase activity	2.7.11.1	Non-specific serine/threonine protein kinase			KOG1187	Serine/threonine protein kinase					SM00219	no description	G3DSA:1.10.510.10	no description	PS50011	PROTEIN_KINASE_DOM
Chromosome04	33800870	34209641	Chromosome04	33806450	33812084	Manes.04G138800	0	-	Manes.04G138800	IPR000504		Mesculenta_v8.1	671	Mes	(1 of 4) KOG1457 - RNA binding protein (contains RRM repeats)	Chromosome04	-1	33806451	33812084	1	Manes.04G138800.3	Manes.04G138800.3.p	33806670	33812084	PF00076	RRM_1	PTHR24012	FAMILY NOT NAMED	GO:0003676	nucleic acid binding					KOG1457	RNA binding protein (contains RRM repeats)					SM00360	no description	G3DSA:3.30.70.330	no description	PS50102	RRM
Chromosome04	33800870	34209641	Chromosome04	33814896	33815862	Manes.04G138900	0	-	Manes.04G138900	IPR004895		Mesculenta_v8.1	671	Mes	(1 of 3) PTHR19317:SF2 - PRA1 FAMILY PROTEIN C-RELATED	Chromosome04	-1	33814897	33815862	1	Manes.04G138900.1	Manes.04G138900.1.p	33814897	33815862	PF03208	PRA1	PTHR19317	FAMILY NOT NAMED							KOG3142	Prenylated rab acceptor 1
Chromosome04	33800870	34209641	Chromosome04	33831386	33841135	Manes.04G139000	0	-	Manes.04G139000			Mesculenta_v8.1	671	Mes		Chromosome04	-1	33831387	33841135	1	Manes.04G139000.6	Manes.04G139000.6.p	33831387	33841135			PTHR33405
Chromosome04	33800870	34209641	Chromosome04	33842277	33850705	Manes.04G139100	0	+	Manes.04G139100	IPR000999		Mesculenta_v8.1	671	Mes	(1 of 1) K11145 - ribonuclease III family protein [EC:3.1.26.-] (K11145)	Chromosome04	1	33842278	33850705	1	Manes.04G139100.1	Manes.04G139100.1.p	33842278	33850705	PF00636	Ribonuclease_3	PTHR34276		GO:0003723	RNA binding	3.1.26.3	Ribonuclease III					K11145	ribonuclease III family protein [EC:3.1.26.-]
Chromosome04	33800870	34209641	Chromosome04	33863435	33870811	Manes.04G139200	0	+	Manes.04G139200	IPR000922		Mesculenta_v8.1	671	Mes	(1 of 5) PTHR23421//PTHR23421:SF74 - BETA-GALACTOSIDASE RELATED // BETA-GALACTOSIDASE 1	Chromosome04	1	33863436	33870811	1	Manes.04G139200.1	Manes.04G139200.1.p	33863436	33870811	PF01301	Glyco_hydro_35	PTHR23421	FAMILY NOT NAMED	GO:0004553	hydrolase activity, hydrolyzing O-glycosyl compounds	3.2.1.23	Beta-galactosidase											G3DSA:2.60.120.260	no description	PS50228	SUEL_LECTIN
Chromosome04	33800870	34209641	Chromosome04	33870938	33876690	Manes.04G139300	0	+	Manes.04G139300			Mesculenta_v8.1	671	Mes		Chromosome04	1	33870939	33876690	1	Manes.04G139300.1	Manes.04G139300.1.p	33870940	33876690			PTHR35991
Chromosome04	33800870	34209641	Chromosome04	33876967	33881925	Manes.04G139400	0	-	Manes.04G139400	IPR004240		Mesculenta_v8.1	671	Mes	(1 of 2) PTHR10766:SF37 - ENDOMEMBRANE PROTEIN 70 FAMILY PROTEIN	Chromosome04	-1	33876968	33881925	1	Manes.04G139400.1	Manes.04G139400.1.p	33876968	33881925	PF02990	EMP70	PTHR10766:SF37		GO:0016021	integral component of membrane							K17086	transmembrane 9 superfamily member 2/4
Chromosome04	33800870	34209641	Chromosome04	33886757	33897764	Manes.04G139600	0	+	Manes.04G139600	IPR008803		Mesculenta_v8.1	671	Mes	(1 of 2) PTHR11649:SF62 - PROTEIN SEY1 HOMOLOG	Chromosome04	1	33886758	33897764	1	Manes.04G139600.1	Manes.04G139600.1.p	33886758	33897764	PF05879	RHD3	PTHR11649	FAMILY NOT NAMED	GO:0005525	GTP binding													G3DSA:3.40.50.300	no description	PS51715
Chromosome04	33800870	34209641	Chromosome04	33903074	33907527	Manes.04G139700	0	+	Manes.04G139700	IPR000172		Mesculenta_v8.1	671	Mes	(1 of 2) K15403 - fatty acid omega-hydroxy dehydrogenase (ACE, HTH)	Chromosome04	1	33903075	33907527	1	Manes.04G139700.1	Manes.04G139700.1.p	33903075	33907527	PF00732	GMC_oxred_N	PTHR11552	FAMILY NOT NAMED	GO:0010430	fatty acid omega-oxidation							K15403	fatty acid omega-hydroxy dehydrogenase [EC:1.1.-.-]
Chromosome04	33800870	34209641	Chromosome04	33908735	33914078	Manes.04G139800	0	-	Manes.04G139800	IPR000719		Mesculenta_v8.1	671	Mes	(1 of 1569) 2.7.11.1 - Non-specific serine/threonine protein kinase / Threonine-specific protein kinase	Chromosome04	-1	33908736	33914078	1	Manes.04G139800.1	Manes.04G139800.1.p	33908736	33914078	PF07714	Pkinase_Tyr	PTHR27001		GO:0004672	protein kinase activity	2.7.11.1	Non-specific serine/threonine protein kinase			KOG1187	Serine/threonine protein kinase					SM00219	no description	G3DSA:1.10.510.10	no description	PS50011	PROTEIN_KINASE_DOM
Chromosome04	33800870	34209641	Chromosome04	33917526	33918904	Manes.04G139900	0	+	Manes.04G139900	IPR004864		Mesculenta_v8.1	671	Mes	(1 of 67) PF03168 - Late embryogenesis abundant protein (LEA_2)	Chromosome04	1	33917527	33918904	1	Manes.04G139900.1	Manes.04G139900.1.p	33917527	33918904	PF03168	LEA_2	PTHR31234
Chromosome04	33800870	34209641	Chromosome04	33919660	33924263	Manes.04G140000	0	+	Manes.04G140000	IPR002885		Mesculenta_v8.1	671	Mes	(1 of 207) PF01535//PF13041 - PPR repeat (PPR) // PPR repeat family (PPR_2)	Chromosome04	1	33919661	33924263	1	Manes.04G140000.1	Manes.04G140000.1.p	33919661	33924263	PF01535	PPR	PTHR24015	FAMILY NOT NAMED															G3DSA:1.25.40.10	no description	PS51375	PPR
Chromosome04	33800870	34209641	Chromosome04	33924605	33925454	Manes.04G140100	0	-	Manes.04G140100	IPR004883		Mesculenta_v8.1	671	Mes	(1 of 4) PTHR31301//PTHR31301:SF27 - FAMILY NOT NAMED // LOB DOMAIN-CONTAINING PROTEIN 22-RELATED	Chromosome04	-1	33924606	33925454	1	Manes.04G140100.2	Manes.04G140100.2.p	33924606	33925454	PF03195	DUF260	PTHR31301																		PS50891	LOB
Chromosome04	33800870	34209641	Chromosome04	33925867	33928934	Manes.04G140200	0	-	Manes.04G140200			Mesculenta_v8.1	671	Mes		Chromosome04	-1	33925868	33928934	1	Manes.04G140200.1	Manes.04G140200.1.p	33925868	33928934			PTHR37188
Chromosome04	33800870	34209641	Chromosome04	33934861	33938834	Manes.04G140300	0	-	Manes.04G140300	IPR007087		Mesculenta_v8.1	671	Mes	(1 of 2) PTHR10593//PTHR10593:SF49 - SERINE/THREONINE-PROTEIN KINASE RIO // SUBFAMILY NOT NAMED	Chromosome04	-1	33934862	33938834	1	Manes.04G140300.1	Manes.04G140300.1.p	33934862	33938834	PF12171	zf-C2H2_jaz	PTHR10593	SERINE/THREONINE-PROTEIN KINASE RIO	GO:0046872	metal ion binding					KOG3576	Ovo and related transcription factors					SM00355	no description	G3DSA:3.30.160.60	no description	PS50157	ZINC_FINGER_C2H2_2
Chromosome04	33800870	34209641	Chromosome04	33943084	33949921	Manes.04G140400	0	-	Manes.04G140400	IPR001279		Mesculenta_v8.1	671	Mes	(1 of 3) 3.1.4.55 - Phosphoribosyl 1,2-cyclic phosphate phosphodiesterase	Chromosome04	-1	33943085	33949921	1	Manes.04G140400.1	Manes.04G140400.1.p	33943085	33949921	PF12706	Lactamase_B_2	PTHR12553	FAMILY NOT NAMED			3.1.4.55	Phosphoribosyl 1,2-cyclic phosphate phosphodiesterase									SM00849	no description
Chromosome04	33800870	34209641	Chromosome04	33953220	33956113	Manes.04G140500	0	+	Manes.04G140500	IPR001362		Mesculenta_v8.1	671	Mes	(1 of 1) 3.2.1.154 - Fructan beta-(2,6)-fructosidase / Levanase	Chromosome04	1	33953221	33956113	1	Manes.04G140500.2	Manes.04G140500.2.p	33953221	33956030	PF00251	Glyco_hydro_32N	PTHR31953		GO:0004553	hydrolase activity, hydrolyzing O-glycosyl compounds	3.2.1.26	Beta-fructofuranosidase	PWY-621	sucrose degradation III (sucrose invertase)			K01193	beta-fructofuranosidase [EC:3.2.1.26]			SM00640	no description
Chromosome04	33800870	34209641	Chromosome04	33956980	33961154	Manes.04G140600	0	-	Manes.04G140600	IPR002164		Mesculenta_v8.1	671	Mes	(1 of 1) PTHR11875//PTHR11875:SF63 - TESTIS-SPECIFIC Y-ENCODED PROTEIN // NUCLEOSOME ASSEMBLY PROTEIN 1,4	Chromosome04	-1	33956981	33961154	1	Manes.04G140600.4	Manes.04G140600.4.p	33956981	33961154	PF00956	NAP	PTHR11875	FAMILY NOT NAMED	GO:0005634	nucleus					KOG1507	Nucleosome assembly protein NAP-1	K11279	nucleosome assembly protein 1-like 1
Chromosome04	33800870	34209641	Chromosome04	33962979	33966102	Manes.04G140700	0	+	Manes.04G140700	IPR000271		Mesculenta_v8.1	671	Mes	(1 of 3) 1.4.3.3 - D-amino-acid oxidase	Chromosome04	1	33962980	33966102	1	Manes.04G140700.1	Manes.04G140700.1.p	33962980	33966102	PF00468	Ribosomal_L34	PTHR14503	FAMILY NOT NAMED	GO:0003735	structural constituent of ribosome	1.4.3.3	D-amino-acid oxidase					K02914	large subunit ribosomal protein L34									PD003101	Q8LR04_ORYSA_Q8LR04;
Chromosome04	33800870	34209641	Chromosome04	33968290	33970486	Manes.04G140800	0	-	Manes.04G140800	IPR001005		Mesculenta_v8.1	671	Mes	(1 of 2) PTHR10641//PTHR10641:SF656 - MYB-LIKE DNA-BINDING PROTEIN MYB // MYB DOMAIN PROTEIN 26	Chromosome04	-1	33968291	33970486	1	Manes.04G140800.1	Manes.04G140800.1.p	33968291	33970486	PF00249	Myb_DNA-binding	PTHR10641	MYB-LIKE DNA-BINDING PROTEIN MYB							KOG0048	Transcription factor, Myb superfamily	K09422	myb proto-oncogene protein, plant			SM00717	no description	G3DSA:1.10.10.60	no description	PS51294	HTH_MYB
Chromosome04	33800870	34209641	Chromosome04	33973966	33976824	Manes.04G140900	0	-	Manes.04G140900	IPR000048		Mesculenta_v8.1	671	Mes	(1 of 63) PF00612 - IQ calmodulin-binding motif (IQ)	Chromosome04	-1	33973967	33976824	1	Manes.04G140900.1	Manes.04G140900.1.p	33973967	33976824	PF00612	IQ	PTHR32295		GO:0005515	protein binding											SM00015	no description	G3DSA:1.20.5.190		PS50096	IQ
Chromosome04	33800870	34209641	Chromosome04	33980040	33981636	Manes.04G141000	0	+	Manes.04G141000			Mesculenta_v8.1	671	Mes	(1 of 2) PTHR33109//PTHR33109:SF14 - FAMILY NOT NAMED // EPIDERMAL PATTERNING FACTOR-LIKE PROTEIN 3	Chromosome04	1	33980041	33981636	1	Manes.04G141000.1	Manes.04G141000.1.p	33980041	33981636			PTHR33109
Chromosome04	33800870	34209641	Chromosome04	33982216	33986032	Manes.04G141100	0	+	Manes.04G141100	IPR022775		Mesculenta_v8.1	671	Mes	(1 of 4) PTHR11043//PTHR11043:SF8 - ZETA-COAT PROTEIN // SUBFAMILY NOT NAMED	Chromosome04	1	33982217	33986032	1	Manes.04G141100.1	Manes.04G141100.1.p	33982217	33986032	PF01217	Clat_adaptor_s	PTHR11043	FAMILY NOT NAMED							KOG3343	Vesicle coat complex COPI, zeta subunit
Chromosome04	33800870	34209641	Chromosome04	33990955	33997573	Manes.04G141200	0	+	Manes.04G141200	IPR001757		Mesculenta_v8.1	671	Mes	(1 of 2) PTHR24092//PTHR24092:SF55 - FAMILY NOT NAMED // PHOSPHOLIPID-TRANSPORTING ATPASE TAT-1	Chromosome04	1	33990956	33997573	1	Manes.04G141200.1	Manes.04G141200.1.p	33990956	33997573	PF00122	E1-E2_ATPase	PTHR24092	FAMILY NOT NAMED	GO:0000166	nucleotide binding	3.6.3.1	Phospholipid-translocating ATPase					K01530	phospholipid-translocating ATPase [EC:3.6.3.1]
Chromosome04	33800870	34209641	Chromosome04	33998721	34002978	Manes.04G141300	0	+	Manes.04G141300	IPR000719		Mesculenta_v8.1	671	Mes	(1 of 4) K02218 - casein kinase 1 (CSNK1, CK1)	Chromosome04	1	33998722	34002978	1	Manes.04G141300.1	Manes.04G141300.1.p	33998722	34002978	PF00069	Pkinase	PTHR11909	FAMILY NOT NAMED	GO:0004672	protein kinase activity	2.7.11.1	Non-specific serine/threonine protein kinase					K02218	casein kinase 1 [EC:2.7.11.1]			SM00219	no description	G3DSA:1.10.510.10	no description	PS50011	PROTEIN_KINASE_DOM
Chromosome04	33800870	34209641	Chromosome04	34003293	34004924	Manes.04G141400	0	-	Manes.04G141400	IPR021899		Mesculenta_v8.1	671	Mes	(1 of 18) PF12023 - Domain of unknown function (DUF3511) (DUF3511)	Chromosome04	-1	34003294	34004924	1	Manes.04G141400.1	Manes.04G141400.1.p	34003294	34004924	PF12023	DUF3511	PTHR33193
Chromosome04	33800870	34209641	Chromosome04	34006333	34010108	Manes.04G141500	0	-	Manes.04G141500	IPR001650		Mesculenta_v8.1	671	Mes	(1 of 5) K03257 - translation initiation factor 4A (EIF4A)	Chromosome04	-1	34006334	34010108	1	Manes.04G141500.1	Manes.04G141500.1.p	34006334	34010108	PF00271	Helicase_C	PTHR24031	FAMILY NOT NAMED	GO:0003677	DNA binding	3.6.4.13	RNA helicase					K03257	translation initiation factor 4A			SM00487	no description	G3DSA:3.40.50.300	no description	PS51192	HELICASE_ATP_BIND_1
Chromosome04	33800870	34209641	Chromosome04	34013659	34017534	Manes.04G141600	0	+	Manes.04G141600	IPR000903		Mesculenta_v8.1	671	Mes	(1 of 2) 2.3.1.97 - Glycylpeptide N-tetradecanoyltransferase / Peptide N-tetradecanoyltransferase	Chromosome04	1	34013660	34017534	1	Manes.04G141600.1	Manes.04G141600.1.p	34013660	34017534	PF01233	NMT	PTHR11377	FAMILY NOT NAMED	GO:0004379	glycylpeptide N-tetradecanoyltransferase activity	2.3.1.97	Glycylpeptide N-tetradecanoyltransferase					K00671	glycylpeptide N-tetradecanoyltransferase [EC:2.3.1.97]
Chromosome04	33800870	34209641	Chromosome04	34017032	34022749	Manes.04G141700	0	-	Manes.04G141700	IPR001005		Mesculenta_v8.1	671	Mes	(1 of 1) PTHR11467:SF27 - WINGED-HELIX DNA-BINDING TRANSCRIPTION FACTOR FAMILY PROTEIN	Chromosome04	-1	34017033	34022749	1	Manes.04G141700.1	Manes.04G141700.1.p	34017033	34022749	PF00249	Myb_DNA-binding	PTHR11467	FAMILY NOT NAMED	GO:0000786	nucleosome							K09422	myb proto-oncogene protein, plant			SM00526	no description	G3DSA:1.10.10.10	no description	PS51294	HTH_MYB
Chromosome04	33800870	34209641	Chromosome04	34024856	34032278	Manes.04G141800	0	+	Manes.04G141800	IPR000089		Mesculenta_v8.1	671	Mes	(1 of 2) PTHR23151//PTHR23151:SF59 - DIHYDROLIPOAMIDE ACETYL/SUCCINYL-TRANSFERASE-RELATED // SUBFAMILY NOT NAMED	Chromosome04	1	34024857	34032278	1	Manes.04G141800.1	Manes.04G141800.1.p	34024857	34032278	PF00198	2-oxoacid_dh	PTHR23151	FAMILY NOT NAMED	GO:0004742	dihydrolipoyllysine-residue acetyltransferase activity	2.3.1.12	Dihydrolipoyllysine-residue acetyltransferase	PWY-5173	superpathway of acetyl-CoA biosynthesis			K00627	pyruvate dehydrogenase E2 component (dihydrolipoamide acetyltransferase) [EC:2.3.1.12]					G3DSA:2.40.50.100	no description	PS50968	BIOTINYL_LIPOYL
[truncated: 4 more columns]

## Sheet: Chr11
Morag E. Ferguson, Rodney P. Eyles, Ana Luísa Garcia-Oliveira, Fortunus Kapinga, Esther A. Masumba, Teddy Amuge, Jessen V. Bredeson, Daniel S. Rokhsar, Jessica B. Lyons, Trushar Shah, Steve Rounsley, Geoffrey Mkamilo
Candidate genes for field resistance to cassava brown streak disease revealed through the analysis of multiple data sources
Frontiers in Plant Science
Supplementary file S5: Genes underlying QTL region on Chromosome 11
QTL Chr	QTL Start	QTL End	Gene Chr	Gene Start	Gene End	Gene Name	Score	Gene Strand	Gene Name	InterPro ID	InterPro Description	Organism Name	Proteome ID	Organism Acronym	Description	Chromosome Name	Strand	Gene Start (bp)	Gene End (bp)	Primary Transcript	Transcript Name	Peptide Name	Transcript Start (bp)	Transcript End (bp)	PFAM ID	PFAM Description	Panther ID	Panther Description	GO ID	GO Description	ENZYME ID	ENZYME Description	Pathway ID	Pathway Description	KOG ID	KOG Description	KEGG ID	KEGG Description	SSF ID	SSF Description	SMART ID	SMART Description	Gene3D ID	Gene3D Description	PROFILE ID	PROFILE Description	PRODOM ID	PRODOM Description	UniProt ID
Chromosome11	4987387	6600507	Chromosome11	4986507	4991691	Manes.11G046700	0	+	Manes.11G046700	IPR006867		Mesculenta_v8.1	671	Mes	(1 of 1) PTHR21450:SF22 - PROTEIN, PUTATIVE, 48652-45869-RELATED	Chromosome11	1	4986508	4991691	1	Manes.11G046700.1	Manes.11G046700.1.p	4986508	4991691	PF04782	DUF632	PTHR21450	FAMILY NOT NAMED
Chromosome11	4987387	6600507	Chromosome11	4992067	4994349	Manes.11G046800	0	+	Manes.11G046800	IPR004864		Mesculenta_v8.1	671	Mes	(1 of 1) PTHR31852:SF17 - EXPRESSED PROTEIN	Chromosome11	1	4992068	4994349	1	Manes.11G046800.1	Manes.11G046800.1.p	4992068	4994349	PF03168	LEA_2	PTHR31852
Chromosome11	4987387	6600507	Chromosome11	4994118	4994814	Manes.11G046900	0	+	Manes.11G046900	IPR006501		Mesculenta_v8.1	671	Mes	(1 of 101) PF04043 - Plant invertase/pectin methylesterase inhibitor (PMEI)	Chromosome11	1	4994119	4994814	1	Manes.11G046900.1	Manes.11G046900.1.p	4994119	4994814	PF04043	PMEI			GO:0004857	enzyme inhibitor activity
Chromosome11	4987387	6600507	Chromosome11	4997397	4998058	Manes.11G047000	0	+	Manes.11G047000			Mesculenta_v8.1	671	Mes		Chromosome11	1	4997398	4998058	1	Manes.11G047000.1	Manes.11G047000.1.p	4997398	4998058			PTHR33168
Chromosome11	4987387	6600507	Chromosome11	4999747	5001185	Manes.11G047100	0	-	Manes.11G047100			Mesculenta_v8.1	671	Mes		Chromosome11	-1	4999748	5001185	1	Manes.11G047100.1	Manes.11G047100.1.p	4999748	5001185			PTHR35469
Chromosome11	4987387	6600507	Chromosome11	5006791	5007203	Manes.11G047175	0	-	Manes.11G047175			Mesculenta_v8.1	671	Mes		Chromosome11	-1	5006792	5007203	1	Manes.11G047175.1	Manes.11G047175.1.p	5006792	5007203			PTHR35631
Chromosome11	4987387	6600507	Chromosome11	5026032	5031563	Manes.11G047250	0	+	Manes.11G047250			Mesculenta_v8.1	671	Mes		Chromosome11	1	5026033	5031563	1	Manes.11G047250.2	Manes.11G047250.2.p	5026033	5031563			PTHR34892
Chromosome11	4987387	6600507	Chromosome11	5039486	5040773	Manes.11G047400	0	+	Manes.11G047400	IPR006458		Mesculenta_v8.1	671	Mes	(1 of 2) PTHR33057:SF29 - F18B13.4 PROTEIN	Chromosome11	1	5039487	5040773	1	Manes.11G047400.1	Manes.11G047400.1.p	5039487	5040773	PF04844	DUF623	PTHR33057
Chromosome11	4987387	6600507	Chromosome11	5041546	5065290	Manes.11G047500	0	-	Manes.11G047500	IPR006554		Mesculenta_v8.1	671	Mes	(1 of 1) K11136 - regulator of telomere elongation helicase 1 [EC:3.6.4.12] (RTEL1)	Chromosome11	-1	5041547	5065290	1	Manes.11G047500.1	Manes.11G047500.1.p	5041547	5065290	PF06733	DEAD_2	PTHR11472	FAMILY NOT NAMED	GO:0003676	nucleic acid binding	3.6.4.12	DNA helicase					K11136	regulator of telomere elongation helicase 1 [EC:3.6.4.12]			SM00487	no description			PS51193	HELICASE_ATP_BIND_2
Chromosome11	4987387	6600507	Chromosome11	5070132	5076147	Manes.11G047600	0	+	Manes.11G047600	IPR013126		Mesculenta_v8.1	671	Mes	(1 of 2) PTHR19375//PTHR19375:SF190 - HEAT SHOCK PROTEIN 70KDA // SUBFAMILY NOT NAMED	Chromosome11	1	5070133	5076147	1	Manes.11G047600.4	Manes.11G047600.4.p	5070134	5076067	PF00012	HSP70	PTHR19375	FAMILY NOT NAMED									K09489	heat shock 70kDa protein 4
Chromosome11	4987387	6600507	Chromosome11	5079110	5079555	Manes.11G047633	0	-	Manes.11G047633			Mesculenta_v8.1	671	Mes		Chromosome11	-1	5079111	5079555	1	Manes.11G047633.1	Manes.11G047633.1.p	5079111	5079555
Chromosome11	4987387	6600507	Chromosome11	5107136	5108347	Manes.11G047666	0	+	Manes.11G047666			Mesculenta_v8.1	671	Mes		Chromosome11	1	5107137	5108347	1	Manes.11G047666.1	Manes.11G047666.1.p	5107137	5108347
Chromosome11	4987387	6600507	Chromosome11	5109807	5113701	Manes.11G047700	0	+	Manes.11G047700	IPR007650		Mesculenta_v8.1	671	Mes	(1 of 20) PF04570 - zinc-finger of the FCS-type, C2-C2 (zf-FLZ)	Chromosome11	1	5109808	5113701	1	Manes.11G047700.2	Manes.11G047700.2.p	5109808	5113701	PF04570	DUF581	PTHR33059
Chromosome11	4987387	6600507	Chromosome11	5119569	5124506	Manes.11G047800	0	+	Manes.11G047800			Mesculenta_v8.1	671	Mes	(1 of 1) PTHR13140//PTHR13140:SF460 - MYOSIN // SUBFAMILY NOT NAMED	Chromosome11	1	5119570	5124506	1	Manes.11G047800.1	Manes.11G047800.1.p	5119570	5124506			PTHR13140	FAMILY NOT NAMED							KOG0978	E3 ubiquitin ligase involved in syntaxin degradation
Chromosome11	4987387	6600507	Chromosome11	5124723	5128426	Manes.11G047900	0	+	Manes.11G047900	IPR019185		Mesculenta_v8.1	671	Mes	(1 of 2) KOG4697 - Integral membrane protein involved in transport between the late Golgi and endosome	Chromosome11	1	5124724	5128426	1	Manes.11G047900.1	Manes.11G047900.1.p	5124724	5128426	PF09801	SYS1	PTHR12952	FAMILY NOT NAMED							KOG4697	Integral membrane protein involved in transport between the late Golgi and endosome
Chromosome11	4987387	6600507	Chromosome11	5129550	5133995	Manes.11G048000	0	-	Manes.11G048000	IPR001902		Mesculenta_v8.1	671	Mes	(1 of 2) PTHR11814//PTHR11814:SF85 - SULFATE TRANSPORTER // SULFATE TRANSPORTER 3.4-RELATED	Chromosome11	-1	5129551	5133995	1	Manes.11G048000.1	Manes.11G048000.1.p	5129551	5133995	PF00916	Sulfate_transp	PTHR11814	FAMILY NOT NAMED	GO:0008271	secondary active sulfate transmembrane transporter activity							K17471	sulfate transporter 3							PS50801	STAS
Chromosome11	4987387	6600507	Chromosome11	5160373	5172760	Manes.11G048100	0	+	Manes.11G048100	IPR001680		Mesculenta_v8.1	671	Mes	(1 of 3) K17302 - coatomer, subunit beta' (COPB2, SEC27)	Chromosome11	1	5160374	5172760	1	Manes.11G048100.14	Manes.11G048100.14.p	5160419	5172760	PF00400	WD40	PTHR19876	FAMILY NOT NAMED	GO:0005198	structural molecule activity							K17302	coatomer, subunit beta'			SM00320	no description			PS50082	WD_REPEATS_2
Chromosome11	4987387	6600507	Chromosome11	5175154	5179104	Manes.11G048200	0	+	Manes.11G048200	IPR000156		Mesculenta_v8.1	671	Mes	(1 of 2) K15304 - Ran-binding protein 3 (RANBP3)	Chromosome11	1	5175155	5179104	1	Manes.11G048200.2	Manes.11G048200.2.p	5175155	5179104	PF00638	Ran_BP1	PTHR23138	FAMILY NOT NAMED	GO:0005643	nuclear pore					KOG0864	Ran-binding protein RANBP1 and related RanBD domain proteins	K15304	Ran-binding protein 3			SM00160	no description			PS50196	RANBD1
Chromosome11	4987387	6600507	Chromosome11	5180897	5191646	Manes.11G048300	0	-	Manes.11G048300	IPR025150	Domain of unknown function DUF4091	Mesculenta_v8.1	671	Mes	(1 of 1) PF13320 - Domain of unknown function (DUF4091) (DUF4091)	Chromosome11	-1	5180898	5191646	1	Manes.11G048300.12	Manes.11G048300.12.p	5180898	5191646	PF13320	DUF4091	PTHR37193
Chromosome11	4987387	6600507	Chromosome11	5229033	5235934	Manes.11G048500	0	+	Manes.11G048500	IPR018545		Mesculenta_v8.1	671	Mes	(1 of 2) PTHR22814:SF97 - CASC3/BARENTSZ EIF4AIII BINDING PROTEIN	Chromosome11	1	5229034	5235934	1	Manes.11G048500.1	Manes.11G048500.1.p	5229034	5235934	PF09405	Btz	PTHR22814	FAMILY NOT NAMED													SM01044
Chromosome11	4987387	6600507	Chromosome11	5551774	5555357	Manes.11G052190	0	+	Manes.11G052190	IPR000504		Mesculenta_v8.1	671	Mes	(1 of 2) PTHR23099//PTHR23099:SF0 - TRANSCRIPTIONAL REGULATOR // ACIDIC REPEAT-CONTAINING PROTEIN	Chromosome11	1	5551775	5555357	1	Manes.11G052190.3	Manes.11G052190.3.p	5551775	5555357	PF14259	RRM_6	PTHR23099	FAMILY NOT NAMED	GO:0003676	nucleic acid binding											SM00360	no description			PS50102	RRM
Chromosome11	4987387	6600507	Chromosome11	5568627	5593914	Manes.11G052180	0	+	Manes.11G052180	IPR000547		Mesculenta_v8.1	671	Mes	(1 of 2) PTHR12894:SF17 - TRANSFORMING GROWTH FACTOR-BETA RECEPTOR-ASSOCIATED PROTEIN 1	Chromosome11	1	5568628	5593914	1	Manes.11G052180.1	Manes.11G052180.1.p	5568628	5593889	PF00637	Clathrin	PTHR12894	FAMILY NOT NAMED	GO:0006886	intracellular protein transport					KOG2063	Vacuolar assembly/sorting proteins VPS39/VAM6/VPS3									PS50219	CNH
Chromosome11	4987387	6600507	Chromosome11	5608421	5615126	Manes.11G052170	0	+	Manes.11G052170	IPR001296		Mesculenta_v8.1	671	Mes	(1 of 1) PTHR12526//PTHR12526:SF160 - GLYCOSYLTRANSFERASE // SUBFAMILY NOT NAMED	Chromosome11	1	5608422	5615126	1	Manes.11G052170.1	Manes.11G052170.1.p	5608422	5615126	PF00534	Glycos_transf_1	PTHR12526	FAMILY NOT NAMED							KOG0853	Glycosyltransferase
Chromosome11	4987387	6600507	Chromosome11	5617364	5623436	Manes.11G052160	0	-	Manes.11G052160	IPR002182		Mesculenta_v8.1	671	Mes	(1 of 70) PTHR23155//PTHR23155:SF554 - LEUCINE-RICH REPEAT-CONTAINING PROTEIN // SUBFAMILY NOT NAMED	Chromosome11	-1	5617365	5623436	1	Manes.11G052160.1	Manes.11G052160.1.p	5617365	5623436	PF00931	NB-ARC	PTHR23155	FAMILY NOT NAMED	GO:0043531	ADP binding					KOG4658	Apoptotic ATPase					SM00382	no description
Chromosome11	4987387	6600507	Chromosome11	5713609	5717048	Manes.11G052150	0	+	Manes.11G052150	IPR001611		Mesculenta_v8.1	671	Mes	(1 of 6) PTHR23155:SF639 - DISEASE RESISTANCE PROTEIN RFL1-RELATED	Chromosome11	1	5713610	5717048	1	Manes.11G052150.4	Manes.11G052150.4.p	5713616	5717048	PF00931	NB-ARC	PTHR23155	FAMILY NOT NAMED	GO:0005515	protein binding					KOG4658	Apoptotic ATPase
Chromosome11	4987387	6600507	Chromosome11	5718082	5719469	Manes.11G052140	0	-	Manes.11G052140	IPR006652		Mesculenta_v8.1	671	Mes	(1 of 4) PF13964 - Kelch motif (Kelch_6)	Chromosome11	-1	5718083	5719469	1	Manes.11G052140.1	Manes.11G052140.1.p	5718083	5719469	PF13964	Kelch_6	PTHR24413	FAMILY NOT NAMED	GO:0005515	protein binding											SM00612	no description
Chromosome11	4987387	6600507	Chromosome11	5726598	5732520	Manes.11G052130	0	-	Manes.11G052130	IPR002182		Mesculenta_v8.1	671	Mes	(1 of 70) PTHR23155//PTHR23155:SF554 - LEUCINE-RICH REPEAT-CONTAINING PROTEIN // SUBFAMILY NOT NAMED	Chromosome11	-1	5726599	5732520	1	Manes.11G052130.1	Manes.11G052130.1.p	5726599	5732520	PF00931	NB-ARC	PTHR23155	FAMILY NOT NAMED	GO:0043531	ADP binding					KOG4658	Apoptotic ATPase					SM00382	no description
Chromosome11	4987387	6600507	Chromosome11	5757002	5760798	Manes.11G052120	0	+	Manes.11G052120	IPR001611		Mesculenta_v8.1	671	Mes	(1 of 1) PF00931//PF01637//PF13855 - NB-ARC domain (NB-ARC) // Archaeal ATPase (Arch_ATPase) // Leucine rich repeat (LRR_8)	Chromosome11	1	5757003	5760798	1	Manes.11G052120.3	Manes.11G052120.3.p	5757003	5760798	PF00931	NB-ARC	PTHR23155	FAMILY NOT NAMED	GO:0005515	protein binding					KOG4658	Apoptotic ATPase	K13459	disease resistance protein RPS2
Chromosome11	4987387	6600507	Chromosome11	5761019	5762388	Manes.11G052110	0	-	Manes.11G052110	IPR006652		Mesculenta_v8.1	671	Mes	(1 of 1) PF07646//PF13964 - Kelch motif (Kelch_2) // Kelch motif (Kelch_6)	Chromosome11	-1	5761020	5762388	1	Manes.11G052110.1	Manes.11G052110.1.p	5761020	5762388	PF07646	Kelch_2	PTHR24413	FAMILY NOT NAMED	GO:0005515	protein binding											SM00612	no description
Chromosome11	4987387	6600507	Chromosome11	5798470	5807744	Manes.11G052100	0	-	Manes.11G052100	IPR028386	Centromere protein C/Mif2/cnp3	Mesculenta_v8.1	671	Mes	(1 of 1) PTHR16684//PTHR16684:SF11 - CENTROMERE PROTEIN C // CENTROMERE PROTEIN C	Chromosome11	-1	5798471	5807744	1	Manes.11G052100.3	Manes.11G052100.3.p	5798873	5807744			PTHR16684	FAMILY NOT NAMED	GO:0000776	kinetochore
Chromosome11	4987387	6600507	Chromosome11	5811521	5826059	Manes.11G052000	0	-	Manes.11G052000	IPR013026		Mesculenta_v8.1	671	Mes	(1 of 1) PF07719//PF12569 - Tetratricopeptide repeat (TPR_2) // NMDA receptor-regulated protein 1 (NARP1)	Chromosome11	-1	5811522	5826059	1	Manes.11G052000.1	Manes.11G052000.1.p	5811522	5826059	PF07719	TPR_2	PTHR22767	FAMILY NOT NAMED	GO:0005515	protein binding	2.3.1.88	Peptide alpha-N-acetyltransferase					K00670	peptide alpha-N-acetyltransferase [EC:2.3.1.88]			SM00028	no description			PS50005	TPR
Chromosome11	4987387	6600507	Chromosome11	5852451	5854204	Manes.11G051800	0	+	Manes.11G051800	IPR002864		Mesculenta_v8.1	671	Mes	(1 of 8) K10781 - fatty acyl-ACP thioesterase B (FATB)	Chromosome11	1	5852452	5854204	1	Manes.11G051800.1	Manes.11G051800.1.p	5852452	5854204	PF01643	Acyl-ACP_TE	PTHR31727		GO:0006633	fatty acid biosynthetic process	3.1.2.14	Oleoyl-[acyl-carrier-protein] hydrolase	PWY-5142	acyl-ACP thioesterase pathway			K10781	fatty acyl-ACP thioesterase B [EC:3.1.2.14 3.1.2.21]
Chromosome11	4987387	6600507	Chromosome11	5860317	5862408	Manes.11G051700	0	+	Manes.11G051700	IPR002864		Mesculenta_v8.1	671	Mes	(1 of 8) K10781 - fatty acyl-ACP thioesterase B (FATB)	Chromosome11	1	5860318	5862408	1	Manes.11G051700.1	Manes.11G051700.1.p	5860318	5862408	PF01643	Acyl-ACP_TE	PTHR31727		GO:0006633	fatty acid biosynthetic process	3.1.2.14	Oleoyl-[acyl-carrier-protein] hydrolase	PWY-5142	acyl-ACP thioesterase pathway			K10781	fatty acyl-ACP thioesterase B [EC:3.1.2.14 3.1.2.21]
Chromosome11	4987387	6600507	Chromosome11	5866373	5866709	Manes.11G051601	0	+	Manes.11G051601			Mesculenta_v8.1	671	Mes		Chromosome11	1	5866374	5866709	1	Manes.11G051601.1	Manes.11G051601.1.p	5866374	5866709			PTHR31696
Chromosome11	4987387	6600507	Chromosome11	5883738	5885545	Manes.11G051500	0	+	Manes.11G051500	IPR002864		Mesculenta_v8.1	671	Mes	(1 of 11) 3.1.2.14 - Oleoyl-[acyl-carrier-protein] hydrolase / S-acyl fatty acid synthase thioesterase	Chromosome11	1	5883739	5885545	1	Manes.11G051500.2	Manes.11G051500.2.p	5883739	5885545	PF01643	Acyl-ACP_TE	PTHR31727		GO:0006633	fatty acid biosynthetic process	3.1.2.14	Oleoyl-[acyl-carrier-protein] hydrolase	PWY-5142	acyl-ACP thioesterase pathway
Chromosome11	4987387	6600507	Chromosome11	5884264	5892847	Manes.11G051400	0	-	Manes.11G051400	IPR003439		Mesculenta_v8.1	671	Mes	(1 of 2) K06184 - ATP-binding cassette, subfamily F, member 1 (ABCF1)	Chromosome11	-1	5884265	5892847	1	Manes.11G051400.2	Manes.11G051400.2.p	5884265	5892847	PF00005	ABC_tran	PTHR19211	FAMILY NOT NAMED	GO:0005524	ATP binding	3.6.1.3	Adenosinetriphosphatase					K06184	ATP-binding cassette, subfamily F, member 1			SM00382	no description			PS50893	ABC_TRANSPORTER_2
Chromosome11	4987387	6600507	Chromosome11	5900573	5903100	Manes.11G051300	0	+	Manes.11G051300	IPR003311		Mesculenta_v8.1	671	Mes	(1 of 2) PTHR31734:SF12 - AUXIN-RESPONSIVE PROTEIN IAA19-RELATED	Chromosome11	1	5900574	5903100	1	Manes.11G051300.1	Manes.11G051300.1.p	5900574	5903100	PF02309	AUX_IAA	PTHR31734		GO:0005634	nucleus							K14484	auxin-responsive protein IAA							PS50962	IAA_ARF
Chromosome11	4987387	6600507	Chromosome11	5911228	5912874	Manes.11G051200	0	+	Manes.11G051200	IPR003311		Mesculenta_v8.1	671	Mes	(1 of 2) PTHR31734//PTHR31734:SF34 - FAMILY NOT NAMED // AUXIN-RESPONSIVE PROTEIN IAA15	Chromosome11	1	5911229	5912874	1	Manes.11G051200.1	Manes.11G051200.1.p	5911229	5912874	PF02309	AUX_IAA	PTHR31734		GO:0005634	nucleus							K14484	auxin-responsive protein IAA							PS50962	IAA_ARF
Chromosome11	4987387	6600507	Chromosome11	5915628	5916939	Manes.11G051100	0	+	Manes.11G051100	IPR001852		Mesculenta_v8.1	671	Mes	(1 of 2) KOG1606 - Stationary phase-induced protein, SOR/SNZ family	Chromosome11	1	5915629	5916939	1	Manes.11G051100.1	Manes.11G051100.1.p	5915629	5916939	PF01680	SOR_SNZ	PTHR31829		GO:0042819	vitamin B6 biosynthetic process					KOG1606	Stationary phase-induced protein, SOR/SNZ family									PS51129	PDXS_SNZ_2
Chromosome11	4987387	6600507	Chromosome11	5920914	5921691	Manes.11G051000	0	+	Manes.11G051000	IPR028144	Cysteine-rich transmembrane CYSTM domain	Mesculenta_v8.1	671	Mes	(1 of 16) PF12734 - Cysteine-rich TM module stress tolerance (CYSTM)	Chromosome11	1	5920915	5921691	1	Manes.11G051000.1	Manes.11G051000.1.p	5920915	5921691	PF12734	CYSTM	PTHR35470
Chromosome11	4987387	6600507	Chromosome11	5930005	5930975	Manes.11G050900	0	+	Manes.11G050900			Mesculenta_v8.1	671	Mes		Chromosome11	1	5930006	5930975	1	Manes.11G050900.1	Manes.11G050900.1.p	5930006	5930975
Chromosome11	4987387	6600507	Chromosome11	5932438	5939460	Manes.11G050800	0	+	Manes.11G050800	IPR000277		Mesculenta_v8.1	671	Mes	(1 of 2) PTHR11751//PTHR11751:SF184 - SUBGROUP I AMINOTRANSFERASE RELATED // SUBFAMILY NOT NAMED	Chromosome11	1	5932439	5939460	1	Manes.11G050800.1	Manes.11G050800.1.p	5932439	5939460	PF01053	Cys_Met_Meta_PP	PTHR11751	FAMILY NOT NAMED	GO:0030170	pyridoxal phosphate binding					KOG0257	Kynurenine aminotransferase, glutamine transaminase K
Chromosome11	4987387	6600507	Chromosome11	5943639	5951313	Manes.11G050700	0	+	Manes.11G050700	IPR003593		Mesculenta_v8.1	671	Mes	(1 of 3) K07767 - katanin p60 ATPase-containing subunit A1 [EC:3.6.4.3] (KATNA1)	Chromosome11	1	5943640	5951313	1	Manes.11G050700.1	Manes.11G050700.1.p	5943640	5951313	PF05496	RuvB_N	PTHR23074	FAMILY NOT NAMED	GO:0006281	DNA repair	3.6.4.3	Microtubule-severing ATPase					K07767	katanin p60 ATPase-containing subunit A1 [EC:3.6.4.3]			SM00382	no description
Chromosome11	4987387	6600507	Chromosome11	5951313	5954632	Manes.11G050600	0	+	Manes.11G050600			Mesculenta_v8.1	671	Mes		Chromosome11	1	5951314	5954632	1	Manes.11G050600.1	Manes.11G050600.1.p	5951314	5954632			PTHR33881
Chromosome11	4987387	6600507	Chromosome11	5965530	5968078	Manes.11G050500	0	+	Manes.11G050500	IPR005123		Mesculenta_v8.1	671	Mes	(1 of 2) PTHR10209//PTHR10209:SF95 - OXIDOREDUCTASE, 2OG-FE II OXYGENASE FAMILY PROTEIN // GIBBERELLIN 3-BETA-DIOXYGENASE 1-RELATED	Chromosome11	1	5965531	5968078	1	Manes.11G050500.1	Manes.11G050500.1.p	5965531	5968078	PF03171	2OG-FeII_Oxy	PTHR10209	OXIDOREDUCTASE, 2OG-FE(II) OXYGENASE FAMILY PROTEIN	GO:0016491	oxidoreductase activity	1.14.11.15	Gibberellin 3-beta-dioxygenase	PWY-5035	gibberellin biosynthesis III (early C-13 hydroxylation)	KOG0143	Iron/ascorbate family oxidoreductases	K04124	gibberellin 3-beta-dioxygenase [EC:1.14.11.15]							PS51471	FE2OG_OXY
Chromosome11	4987387	6600507	Chromosome11	5985218	5986905	Manes.11G050300	0	-	Manes.11G050300	IPR005123		Mesculenta_v8.1	671	Mes	(1 of 1) PTHR10209//PTHR10209:SF182 - OXIDOREDUCTASE, 2OG-FE II OXYGENASE FAMILY PROTEIN // SUBFAMILY NOT NAMED	Chromosome11	-1	5985219	5986905	1	Manes.11G050300.1	Manes.11G050300.1.p	5985219	5986905	PF03171	2OG-FeII_Oxy	PTHR10209	OXIDOREDUCTASE, 2OG-FE(II) OXYGENASE FAMILY PROTEIN	GO:0016491	oxidoreductase activity					KOG0143	Iron/ascorbate family oxidoreductases									PS51471	FE2OG_OXY
Chromosome11	4987387	6600507	Chromosome11	6015970	6017366	Manes.11G050200	0	-	Manes.11G050200	IPR005123		Mesculenta_v8.1	671	Mes	(1 of 4) PTHR10209:SF174 - 2-OXOGLUTARATE (2OG) AND FE(II)-DEPENDENT OXYGENASE SUPERFAMILY PROTEIN-RELATED	Chromosome11	-1	6015971	6017366	1	Manes.11G050200.1	Manes.11G050200.1.p	6015971	6017366	PF03171	2OG-FeII_Oxy	PTHR10209	OXIDOREDUCTASE, 2OG-FE(II) OXYGENASE FAMILY PROTEIN	GO:0016491	oxidoreductase activity					KOG0143	Iron/ascorbate family oxidoreductases									PS51471	FE2OG_OXY
Chromosome11	4987387	6600507	Chromosome11	6025106	6033057	Manes.11G050100	0	-	Manes.11G050100	IPR003439		Mesculenta_v8.1	671	Mes	(1 of 5) 3.6.3.17 - Monosaccharide-transporting ATPase	Chromosome11	-1	6025107	6033057	1	Manes.11G050100.1	Manes.11G050100.1.p	6025107	6033057	PF00005	ABC_tran	PTHR19241	FAMILY NOT NAMED	GO:0005524	ATP binding	3.6.3.17	Monosaccharide-transporting ATPase									SM00382	no description			PS50893	ABC_TRANSPORTER_2
Chromosome11	4987387	6600507	Chromosome11	6042145	6049797	Manes.11G050000	0	-	Manes.11G050000	IPR003439		Mesculenta_v8.1	671	Mes	(1 of 20) 3.6.3.25 - Sulfate-transporting ATPase	Chromosome11	-1	6042146	6049797	1	Manes.11G050000.1	Manes.11G050000.1.p	6042146	6049797	PF00005	ABC_tran	PTHR19241	FAMILY NOT NAMED	GO:0005524	ATP binding	3.6.3.25	Sulfate-transporting ATPase									SM00382	no description			PS50893	ABC_TRANSPORTER_2
Chromosome11	4987387	6600507	Chromosome11	6077938	6099096	Manes.11G049700	0	-	Manes.11G049700	IPR030161	Molybdate transporter 1	Mesculenta_v8.1	671	Mes	(1 of 2) PTHR31970:SF0 - MOLYBDATE TRANSPORTER 2	Chromosome11	-1	6077939	6099096	1	Manes.11G049700.1	Manes.11G049700.1.p	6077939	6099096	PF16983	MFS_MOT1	PTHR31970		GO:0015098	molybdate ion transmembrane transporter activity
Chromosome11	4987387	6600507	Chromosome11	6112947	6114330	Manes.11G049600	0	-	Manes.11G049600	IPR030161	Molybdate transporter 1	Mesculenta_v8.1	671	Mes	(1 of 2) PTHR31970:SF0 - MOLYBDATE TRANSPORTER 2	Chromosome11	-1	6112948	6114330	1	Manes.11G049600.1	Manes.11G049600.1.p	6112948	6114330	PF16983	MFS_MOT1	PTHR31970		GO:0015098	molybdate ion transmembrane transporter activity
Chromosome11	4987387	6600507	Chromosome11	6128427	6131503	Manes.11G049500	0	+	Manes.11G049500			Mesculenta_v8.1	671	Mes	(1 of 2) PTHR33427:SF2 - GENOMIC DNA, CHROMOSOME 3, P1 CLONE:MQD17	Chromosome11	1	6128428	6131503	1	Manes.11G049500.1	Manes.11G049500.1.p	6128428	6131503			PTHR33427
Chromosome11	4987387	6600507	Chromosome11	6132140	6136265	Manes.11G049400	0	-	Manes.11G049400	IPR027356	NPH3 domain	Mesculenta_v8.1	671	Mes	(1 of 2) PTHR32370:SF16 - NON-PHOTOTROPIC HYPOCOTYL-LIKE PROTEIN	Chromosome11	-1	6132141	6136265	1	Manes.11G049400.1	Manes.11G049400.1.p	6132141	6136265	PF03000	NPH3	PTHR32370																		PS51649
Chromosome11	4987387	6600507	Chromosome11	6137107	6142688	Manes.11G049300	0	-	Manes.11G049300	IPR004667		Mesculenta_v8.1	671	Mes	(1 of 3) K03301 - ATP:ADP antiporter, AAA family (TC.AAA)	Chromosome11	-1	6137108	6142688	1	Manes.11G049300.1	Manes.11G049300.1.p	6137108	6142688	PF03219	TLC	PTHR31187		GO:0005471	ATP:ADP antiporter activity							K03301	ATP:ADP antiporter, AAA family
Chromosome11	4987387	6600507	Chromosome11	6153682	6160026	Manes.11G049200	0	+	Manes.11G049200	IPR000073		Mesculenta_v8.1	671	Mes	(1 of 2) PTHR10992:SF898 - ALPHA/BETA-HYDROLASES SUPERFAMILY PROTEIN-RELATED	Chromosome11	1	6153683	6160026	1	Manes.11G049200.1	Manes.11G049200.1.p	6153683	6160026	PF12697	Abhydrolase_6	PTHR10992	ALPHA/BETA HYDROLASE FOLD-CONTAINING PROTEIN			3.4.11.5	Prolyl aminopeptidase			KOG1454	Predicted hydrolase/acyltransferase (alpha/beta hydrolase superfamily)
Chromosome11	4987387	6600507	Chromosome11	6159491	6163114	Manes.11G049100	0	-	Manes.11G049100	IPR002119		Mesculenta_v8.1	671	Mes	(1 of 19) K11251 - histone H2A (H2A)	Chromosome11	-1	6159492	6163114	1	Manes.11G049100.1	Manes.11G049100.1.p	6159492	6163114	PF00125	Histone	PTHR23430	FAMILY NOT NAMED	GO:0000786	nucleosome					KOG1757	Histone 2A	K11251	histone H2A			SM00414	no description
Chromosome11	4987387	6600507	Chromosome11	6165562	6165745	Manes.11G049255	0	+	Manes.11G049255			Mesculenta_v8.1	671	Mes		Chromosome11	1	6165563	6165745	1	Manes.11G049255.1	Manes.11G049255.1.p	6165563	6165745
Chromosome11	4987387	6600507	Chromosome11	6169776	6174969	Manes.11G049000	0	-	Manes.11G049000	IPR001680		Mesculenta_v8.1	671	Mes	(1 of 3) K13137 - serine-threonine kinase receptor-associated protein (STRAP, UNRIP)	Chromosome11	-1	6169777	6174969	1	Manes.11G049000.1	Manes.11G049000.1.p	6169777	6174969	PF00400	WD40	PTHR19877	FAMILY NOT NAMED	GO:0005515	protein binding							K13137	serine-threonine kinase receptor-associated protein			SM00320	no description			PS50082	WD_REPEATS_2
Chromosome11	4987387	6600507	Chromosome11	6177677	6181664	Manes.11G048900	0	-	Manes.11G048900	IPR000884		Mesculenta_v8.1	671	Mes		Chromosome11	-1	6177678	6181664	1	Manes.11G048900.1	Manes.11G048900.1.p	6177678	6181664																					PS50092	TSP1
Chromosome11	4987387	6600507	Chromosome11	6186054	6190803	Manes.11G049055	0	+	Manes.11G049055	IPR003020		Mesculenta_v8.1	671	Mes	(1 of 2) PTHR11453:SF48 - BORON TRANSPORTER 4-RELATED	Chromosome11	1	6186055	6190803	1	Manes.11G049055.1	Manes.11G049055.1.p	6186068	6190803	PF00955	HCO3_cotransp	PTHR11453	FAMILY NOT NAMED	GO:0005452	inorganic anion exchanger activity
Chromosome11	4987387	6600507	Chromosome11	6197210	6201253	Manes.11G048700	0	+	Manes.11G048700	IPR003020		Mesculenta_v8.1	671	Mes	(1 of 2) PTHR11453//PTHR11453:SF48 - ANION EXCHANGE PROTEIN // BORON TRANSPORTER 4-RELATED	Chromosome11	1	6197211	6201253	1	Manes.11G048700.1	Manes.11G048700.1.p	6197211	6201253	PF00955	HCO3_cotransp	PTHR11453	FAMILY NOT NAMED	GO:0005452	inorganic anion exchanger activity
Chromosome11	4987387	6600507	Chromosome11	6232877	6256562	Manes.11G048855	0	+	Manes.11G048855	IPR006626		Mesculenta_v8.1	671	Mes	(1 of 118) K01213 - galacturan 1,4-alpha-galacturonidase (E3.2.1.67)	Chromosome11	1	6232878	6256562	1	Manes.11G048855.1	Manes.11G048855.1.p	6232878	6256562	PF12708	Pectate_lyase_3	PTHR31375				3.2.1.15	Polygalacturonase	PWY-1081	homogalacturonan degradation			K01213	galacturan 1,4-alpha-galacturonidase [EC:3.2.1.67]			SM00710	no description
Chromosome11	4987387	6600507	Chromosome11	6261101	6262713	Manes.11G049010	0	+	Manes.11G049010	IPR006626		Mesculenta_v8.1	671	Mes	(1 of 118) K01213 - galacturan 1,4-alpha-galacturonidase (E3.2.1.67)	Chromosome11	1	6261102	6262713	1	Manes.11G049010.1	Manes.11G049010.1.p	6261102	6262713	PF12708	Pectate_lyase_3	PTHR31375				3.2.1.15	Polygalacturonase	PWY-1081	homogalacturonan degradation			K01213	galacturan 1,4-alpha-galacturonidase [EC:3.2.1.67]			SM00710	no description
Chromosome11	4987387	6600507	Chromosome11	6269277	6270888	Manes.11G049165	0	+	Manes.11G049165	IPR006626		Mesculenta_v8.1	671	Mes	(1 of 118) K01213 - galacturan 1,4-alpha-galacturonidase (E3.2.1.67)	Chromosome11	1	6269278	6270888	1	Manes.11G049165.1	Manes.11G049165.1.p	6269278	6270888	PF12708	Pectate_lyase_3	PTHR31375				3.2.1.15	Polygalacturonase	PWY-1081	homogalacturonan degradation			K01213	galacturan 1,4-alpha-galacturonidase [EC:3.2.1.67]			SM00710	no description
Chromosome11	4987387	6600507	Chromosome11	6275406	6277018	Manes.11G049320	0	+	Manes.11G049320	IPR006626		Mesculenta_v8.1	671	Mes	(1 of 118) K01213 - galacturan 1,4-alpha-galacturonidase (E3.2.1.67)	Chromosome11	1	6275407	6277018	1	Manes.11G049320.1	Manes.11G049320.1.p	6275407	6277018	PF12708	Pectate_lyase_3	PTHR31375				3.2.1.15	Polygalacturonase	PWY-1081	homogalacturonan degradation			K01213	galacturan 1,4-alpha-galacturonidase [EC:3.2.1.67]			SM00710	no description
Chromosome11	4987387	6600507	Chromosome11	6302539	6304150	Manes.11G049475	0	+	Manes.11G049475	IPR006626		Mesculenta_v8.1	671	Mes	(1 of 118) K01213 - galacturan 1,4-alpha-galacturonidase (E3.2.1.67)	Chromosome11	1	6302540	6304150	1	Manes.11G049475.1	Manes.11G049475.1.p	6302540	6304150	PF12708	Pectate_lyase_3	PTHR31375				3.2.1.15	Polygalacturonase	PWY-1081	homogalacturonan degradation			K01213	galacturan 1,4-alpha-galacturonidase [EC:3.2.1.67]			SM00710	no description
Chromosome11	4987387	6600507	Chromosome11	6311052	6312664	Manes.11G049630	0	+	Manes.11G049630	IPR006626		Mesculenta_v8.1	671	Mes	(1 of 118) K01213 - galacturan 1,4-alpha-galacturonidase (E3.2.1.67)	Chromosome11	1	6311053	6312664	1	Manes.11G049630.1	Manes.11G049630.1.p	6311053	6312664	PF12708	Pectate_lyase_3	PTHR31375				3.2.1.15	Polygalacturonase	PWY-1081	homogalacturonan degradation			K01213	galacturan 1,4-alpha-galacturonidase [EC:3.2.1.67]			SM00710	no description
Chromosome11	4987387	6600507	Chromosome11	6336535	6338147	Manes.11G049785	0	+	Manes.11G049785	IPR006626		Mesculenta_v8.1	671	Mes	(1 of 118) K01213 - galacturan 1,4-alpha-galacturonidase (E3.2.1.67)	Chromosome11	1	6336536	6338147	1	Manes.11G049785.1	Manes.11G049785.1.p	6336536	6338147	PF12708	Pectate_lyase_3	PTHR31375				3.2.1.15	Polygalacturonase	PWY-1081	homogalacturonan degradation			K01213	galacturan 1,4-alpha-galacturonidase [EC:3.2.1.67]			SM00710	no description
Chromosome11	4987387	6600507	Chromosome11	6362099	6364020	Manes.11G049940	0	+	Manes.11G049940			Mesculenta_v8.1	671	Mes	(1 of 225) 3.2.1.15 - Polygalacturonase / Pectinase	Chromosome11	1	6362100	6364020	1	Manes.11G049940.1	Manes.11G049940.1.p	6362100	6364020	PF12708	Pectate_lyase_3	PTHR31375				3.2.1.15	Polygalacturonase	PWY-1081	homogalacturonan degradation
Chromosome11	4987387	6600507	Chromosome11	6383965	6385577	Manes.11G050095	0	+	Manes.11G050095	IPR006626		Mesculenta_v8.1	671	Mes	(1 of 118) K01213 - galacturan 1,4-alpha-galacturonidase (E3.2.1.67)	Chromosome11	1	6383966	6385577	1	Manes.11G050095.1	Manes.11G050095.1.p	6383966	6385577	PF12708	Pectate_lyase_3	PTHR31375				3.2.1.15	Polygalacturonase	PWY-1081	homogalacturonan degradation			K01213	galacturan 1,4-alpha-galacturonidase [EC:3.2.1.67]			SM00710	no description
Chromosome11	4987387	6600507	Chromosome11	6402047	6403659	Manes.11G050250	0	+	Manes.11G050250	IPR006626		Mesculenta_v8.1	671	Mes	(1 of 118) K01213 - galacturan 1,4-alpha-galacturonidase (E3.2.1.67)	Chromosome11	1	6402048	6403659	1	Manes.11G050250.1	Manes.11G050250.1.p	6402048	6403659	PF12708	Pectate_lyase_3	PTHR31375				3.2.1.15	Polygalacturonase	PWY-1081	homogalacturonan degradation			K01213	galacturan 1,4-alpha-galacturonidase [EC:3.2.1.67]			SM00710	no description
Chromosome11	4987387	6600507	Chromosome11	6410318	6411931	Manes.11G050405	0	+	Manes.11G050405	IPR006626		Mesculenta_v8.1	671	Mes	(1 of 118) K01213 - galacturan 1,4-alpha-galacturonidase (E3.2.1.67)	Chromosome11	1	6410319	6411931	1	Manes.11G050405.1	Manes.11G050405.1.p	6410319	6411931	PF12708	Pectate_lyase_3	PTHR31375				3.2.1.15	Polygalacturonase	PWY-1081	homogalacturonan degradation			K01213	galacturan 1,4-alpha-galacturonidase [EC:3.2.1.67]			SM00710	no description
Chromosome11	4987387	6600507	Chromosome11	6416529	6418063	Manes.11G050560	0	+	Manes.11G050560	IPR006626		Mesculenta_v8.1	671	Mes	(1 of 118) K01213 - galacturan 1,4-alpha-galacturonidase (E3.2.1.67)	Chromosome11	1	6416530	6418063	1	Manes.11G050560.1	Manes.11G050560.1.p	6416530	6418063	PF12708	Pectate_lyase_3	PTHR31375				3.2.1.15	Polygalacturonase	PWY-1081	homogalacturonan degradation			K01213	galacturan 1,4-alpha-galacturonidase [EC:3.2.1.67]			SM00710	no description
Chromosome11	4987387	6600507	Chromosome11	6438847	6440459	Manes.11G050715	0	+	Manes.11G050715	IPR006626		Mesculenta_v8.1	671	Mes	(1 of 118) K01213 - galacturan 1,4-alpha-galacturonidase (E3.2.1.67)	Chromosome11	1	6438848	6440459	1	Manes.11G050715.1	Manes.11G050715.1.p	6438848	6440459	PF12708	Pectate_lyase_3	PTHR31375				3.2.1.15	Polygalacturonase	PWY-1081	homogalacturonan degradation			K01213	galacturan 1,4-alpha-galacturonidase [EC:3.2.1.67]			SM00710	no description
Chromosome11	4987387	6600507	Chromosome11	6476203	6480109	Manes.11G050870	0	+	Manes.11G050870	IPR006946		Mesculenta_v8.1	671	Mes	(1 of 10) PF04862 - Protein of unknown function (DUF642) (DUF642)	Chromosome11	1	6476204	6480109	1	Manes.11G050870.1	Manes.11G050870.1.p	6476204	6480109	PF04862	DUF642	PTHR31265
Chromosome11	4987387	6600507	Chromosome11	6484359	6487430	Manes.11G051025	0	-	Manes.11G051025	IPR013097		Mesculenta_v8.1	671	Mes	(1 of 2) PTHR33178//PTHR33178:SF2 - FAMILY NOT NAMED // PROTEIN POP3-RELATED	Chromosome11	-1	6484360	6487430	1	Manes.11G051025.1	Manes.11G051025.1.p	6484360	6487430	PF07876	Dabb	PTHR33178:SF2														SM00886	no description			PS51502
Chromosome11	4987387	6600507	Chromosome11	6492702	6506695	Manes.11G051180	0	+	Manes.11G051180	IPR003593		Mesculenta_v8.1	671	Mes	(1 of 1) K13338 - peroxin-1 (PEX1)	Chromosome11	1	6492703	6506695	1	Manes.11G051180.1	Manes.11G051180.1.p	6492703	6506695	PF00004	AAA	PTHR23077	FAMILY NOT NAMED	GO:0005524	ATP binding							K13338	peroxin-1			SM00382	no description
Chromosome11	4987387	6600507	Chromosome11	6506695	6510438	Manes.11G051335	0	-	Manes.11G051335	IPR005491		Mesculenta_v8.1	671	Mes	(1 of 4) PF03735//PF05641 - ENT domain (ENT) // Agenet domain (Agenet)	Chromosome11	-1	6506696	6510438	1	Manes.11G051335.1	Manes.11G051335.1.p	6506696	6510438	PF03735	ENT	PTHR31917:SF5														SM00743	no description			PS51138	ENT
Chromosome11	4987387	6600507	Chromosome11	6547266	6552464	Manes.11G052200	0	+	Manes.11G052200	IPR002124		Mesculenta_v8.1	671	Mes	(1 of 2) K02265 - cytochrome c oxidase subunit 5b (COX5B)	Chromosome11	1	6547267	6552464	1	Manes.11G052200.1	Manes.11G052200.1.p	6547267	6552464	PF01215	COX5B	PTHR10122	CYTOCHROME C OXIDASE SUBUNIT 5B, MITOCHONDRIAL	GO:0004129	cytochrome-c oxidase activity	1.9.3.1	Cytochrome-c oxidase	PWY-3781	aerobic respiration I (cytochrome c)			K02265	cytochrome c oxidase subunit 5b							PS51359	COX5B_2	PD007270	Q9SNQ3_ORYSA_Q9SNQ3;
Chromosome11	4987387	6600507	Chromosome11	6556895	6561575	Manes.11G052300	0	+	Manes.11G052300	IPR029059	Alpha/beta hydrolase fold-5	Mesculenta_v8.1	671	Mes	(1 of 6) 3.1.1.5 - Lysophospholipase / Phospholipase B	Chromosome11	1	6556896	6561575	1	Manes.11G052300.3	Manes.11G052300.3.p	6556896	6561575	PF12695	Abhydrolase_5	PTHR10655	LYSOPHOSPHOLIPASE-RELATED			3.1.1.5	Lysophospholipase	PWY-7409	phospholipid remodeling (phosphatidylethanolamine, yeast)	KOG2112	Lysophospholipase
Chromosome11	4987387	6600507	Chromosome11	6562396	6568479	Manes.11G052400	0	+	Manes.11G052400	IPR001680		Mesculenta_v8.1	671	Mes	(1 of 1) K14558 - periodic tryptophan protein 2 (PWP2, UTP1)	Chromosome11	1	6562397	6568479	1	Manes.11G052400.1	Manes.11G052400.1.p	6562397	6568479	PF00400	WD40	PTHR19858	FAMILY NOT NAMED	GO:0005515	protein binding							K14558	periodic tryptophan protein 2			SM00320	no description			PS50082	WD_REPEATS_2
Chromosome11	4987387	6600507	Chromosome11	6567536	6572355	Manes.11G052500	0	-	Manes.11G052500	IPR002109		Mesculenta_v8.1	671	Mes	(1 of 1) KOG0911//KOG1752 - Glutaredoxin-related protein // Glutaredoxin and related proteins	Chromosome11	-1	6567537	6572355	1	Manes.11G052500.1	Manes.11G052500.1.p	6567537	6572355	PF00462	Glutaredoxin	PTHR10293	GLUTAREDOXIN-RELATED PROTEIN	GO:0009055	electron carrier activity					KOG0911	Glutaredoxin-related protein	K07390	monothiol glutaredoxin							PS51354	GLUTAREDOXIN_2
Chromosome11	4987387	6600507	Chromosome11	6573601	6574547	Manes.11G052600	0	-	Manes.11G052600			Mesculenta_v8.1	671	Mes		Chromosome11	-1	6573602	6574547	1	Manes.11G052600.1	Manes.11G052600.1.p	6573602	6574547			PTHR34191
Chromosome11	4987387	6600507	Chromosome11	6579471	6582477	Manes.11G052700	0	+	Manes.11G052700	IPR001876		Mesculenta_v8.1	671	Mes	(1 of 4) PTHR23111//PTHR23111:SF34 - ZINC FINGER PROTEIN // SUBFAMILY NOT NAMED	Chromosome11	1	6579472	6582477	1	Manes.11G052700.4	Manes.11G052700.4.p	6580337	6582214	PF00641	zf-RanBP	PTHR23111	FAMILY NOT NAMED	GO:0008270	zinc ion binding					KOG4198	RNA-binding Ran Zn-finger protein and related proteins					SM00547	no description			PS50199	ZF_RANBP2_2
Chromosome11	4987387	6600507	Chromosome11	6583435	6589940	Manes.11G052800	0	+	Manes.11G052800	IPR000089		Mesculenta_v8.1	671	Mes	(1 of 4) PTHR18866//PTHR18866:SF99 - CARBOXYLASE:PYRUVATE/ACETYL-COA/PROPIONYL-COA CARBOXYLASE // SUBFAMILY NOT NAMED	Chromosome11	1	6583436	6589940	1	Manes.11G052800.1	Manes.11G052800.1.p	6583436	6589940	PF00364	Biotin_lipoyl	PTHR18866	FAMILY NOT NAMED																	PS50968	BIOTINYL_LIPOYL
Chromosome11	4987387	6600507	Chromosome11	6590041	6592945	Manes.11G052900	0	+	Manes.11G052900	IPR000571		Mesculenta_v8.1	671	Mes	(1 of 2) PTHR12547:SF70 - ZINC FINGER CCCH DOMAIN-CONTAINING PROTEIN 39	Chromosome11	1	6590042	6592945	1	Manes.11G052900.1	Manes.11G052900.1.p	6590042	6592945	PF00642	zf-CCCH	PTHR12547	FAMILY NOT NAMED	GO:0046872	metal ion binding											SM00356	no description			PS50103	ZF_C3H1
Chromosome11	4987387	6600507	Chromosome11	6594759	6598568	Manes.11G053000	0	+	Manes.11G053000	IPR001611		Mesculenta_v8.1	671	Mes	(1 of 2) PTHR23155//PTHR23155:SF478 - LEUCINE-RICH REPEAT-CONTAINING PROTEIN // LEUCINE-RICH REPEAT-CONTAINING PROTEIN SOG2	Chromosome11	1	6594760	6598568	1	Manes.11G053000.1	Manes.11G053000.1.p	6594760	6598222	PF00931	NB-ARC	PTHR23155	FAMILY NOT NAMED	GO:0005515	protein binding							K13459	disease resistance protein RPS2
Chromosome11	6600507	8959420	Chromosome11	6599446	6603924	Manes.11G053100	0	+	Manes.11G053100	IPR001611		Mesculenta_v8.1	671	Mes	(1 of 10) K13459 - disease resistance protein RPS2 (RPS2)	Chromosome11	1	6599447	6603924	1	Manes.11G053100.1	Manes.11G053100.1.p	6599447	6603924	PF00931	NB-ARC	PTHR23155	FAMILY NOT NAMED	GO:0005515	protein binding							K13459	disease resistance protein RPS2
Chromosome11	6600507	8959420	Chromosome11	6603924	6607628	Manes.11G053200	0	-	Manes.11G053200	IPR015942		Mesculenta_v8.1	671	Mes	(1 of 2) 5.1.1.13 - Aspartate racemase	Chromosome11	-1	6603925	6607628	1	Manes.11G053200.1	Manes.11G053200.1.p	6603925	6607628	PF01177	Asp_Glu_race	PTHR21198		GO:0006807	nitrogen compound metabolic process	5.1.1.13	Aspartate racemase
Chromosome11	6600507	8959420	Chromosome11	6609269	6610981	Manes.11G053300	0	-	Manes.11G053300			Mesculenta_v8.1	671	Mes		Chromosome11	-1	6609270	6610981	1	Manes.11G053300.2	Manes.11G053300.2.p	6609270	6610981			PTHR35288
Chromosome11	6600507	8959420	Chromosome11	6612058	6613546	Manes.11G053400	0	+	Manes.11G053400	IPR001810		Mesculenta_v8.1	671	Mes	(1 of 15) PF00646//PF01344 - F-box domain (F-box) // Kelch motif (Kelch_1)	Chromosome11	1	6612059	6613546	1	Manes.11G053400.1	Manes.11G053400.1.p	6612059	6613546	PF00646	F-box	PTHR32133		GO:0005515	protein binding											SM00256	no description			PS50181	FBOX
Chromosome11	6600507	8959420	Chromosome11	6613831	6618090	Manes.11G053500	0	-	Manes.11G053500	IPR005339		Mesculenta_v8.1	671	Mes	(1 of 1) K10732 - GINS complex subunit 1 (GINS1, PSF1)	Chromosome11	-1	6613832	6618090	1	Manes.11G053500.2	Manes.11G053500.2.p	6613832	6618090	PF05916	Sld5	PTHR12914	FAMILY NOT NAMED							KOG3303	Predicted alpha-helical protein, potentially involved in replication/repair	K10732	GINS complex subunit 1
Chromosome11	6600507	8959420	Chromosome11	6630304	6631408	Manes.11G053601	0	+	Manes.11G053601			Mesculenta_v8.1	671	Mes	(1 of 5) PF15697 - Domain of unknown function (DUF4666) (DUF4666)	Chromosome11	1	6630305	6631408	1	Manes.11G053601.2	Manes.11G053601.2.p	6630305	6631408	PF15697	DUF4666	PTHR33730
Chromosome11	6600507	8959420	Chromosome11	6635010	6638288	Manes.11G053700	0	+	Manes.11G053700	IPR000743		Mesculenta_v8.1	671	Mes	(1 of 225) 3.2.1.15 - Polygalacturonase / Pectinase	Chromosome11	1	6635011	6638288	1	Manes.11G053700.2	Manes.11G053700.2.p	6635011	6638288	PF00295	Glyco_hydro_28	PTHR31375		GO:0004650	polygalacturonase activity	3.2.1.15	Polygalacturonase	PWY-1081	homogalacturonan degradation
Chromosome11	6600507	8959420	Chromosome11	6638194	6641177	Manes.11G053800	0	-	Manes.11G053800	IPR000181		Mesculenta_v8.1	671	Mes	(1 of 2) 3.5.1.88 - Peptide deformylase / Polypeptide deformylase	Chromosome11	-1	6638195	6641177	1	Manes.11G053800.1	Manes.11G053800.1.p	6638195	6641177	PF01327	Pep_deformylase	PTHR10458	PEPTIDE DEFORMYLASE	GO:0005506	iron ion binding	3.5.1.88	Peptide deformylase			KOG3137	Peptide deformylase	K01462	peptide deformylase [EC:3.5.1.88]
Chromosome11	6600507	8959420	Chromosome11	6649262	6649943	Manes.11G054000	0	+	Manes.11G054000	IPR008480		Mesculenta_v8.1	671	Mes	(1 of 43) PF05553 - Cotton fibre expressed protein (DUF761)	Chromosome11	1	6649263	6649943	1	Manes.11G054000.1	Manes.11G054000.1.p	6649263	6649943	PF05553	DUF761	PTHR33098
Chromosome11	6600507	8959420	Chromosome11	6652531	6653152	Manes.11G054050	0	+	Manes.11G054050			Mesculenta_v8.1	671	Mes		Chromosome11	1	6652532	6653152	1	Manes.11G054050.1	Manes.11G054050.1.p	6652532	6653152
Chromosome11	6600507	8959420	Chromosome11	6653207	6655207	Manes.11G054100	0	-	Manes.11G054100	IPR025870	Glyoxalase-like domain	Mesculenta_v8.1	671	Mes	(1 of 3) PTHR10374//PTHR10374:SF15 - LACTOYLGLUTATHIONE LYASE GLYOXALASE I // SUBFAMILY NOT NAMED	Chromosome11	-1	6653208	6655207	1	Manes.11G054100.1	Manes.11G054100.1.p	6653208	6655207	PF12681	Glyoxalase_2	PTHR10374	LACTOYLGLUTATHIONE LYASE (GLYOXALASE I)							KOG2944	Glyoxalase
Chromosome11	6600507	8959420	Chromosome11	6671449	6675822	Manes.11G054200	0	+	Manes.11G054200	IPR019378		Mesculenta_v8.1	671	Mes	(1 of 2) PTHR31741//PTHR31741:SF2 - FAMILY NOT NAMED // O-FUCOSYLTRANSFERASE FAMILY PROTEIN	Chromosome11	1	6671450	6675822	1	Manes.11G054200.2	Manes.11G054200.2.p	6671450	6675822	PF10250	O-FucT	PTHR31741
Chromosome11	6600507	8959420	Chromosome11	6675855	6679820	Manes.11G054300	0	-	Manes.11G054300	IPR002885		Mesculenta_v8.1	671	Mes	(1 of 38) PF01535//PF12854//PF13041 - PPR repeat (PPR) // PPR repeat (PPR_1) // PPR repeat family (PPR_2)	Chromosome11	-1	6675856	6679820	1	Manes.11G054300.1	Manes.11G054300.1.p	6675856	6679820	PF01535	PPR	PTHR24015	FAMILY NOT NAMED																	PS51375	PPR
Chromosome11	6683896	6886880	Chromosome11	6680179	6684382	Manes.11G054400	0	-	Manes.11G054400	IPR001733		Mesculenta_v8.1	671	Mes	(1 of 1) PTHR10806//PTHR10806:SF10 - SIGNAL PEPTIDASE COMPLEX CATALYTIC SUBUNIT SEC11 // SUBFAMILY NOT NAMED	Chromosome11	-1	6680180	6684382	1	Manes.11G054400.1	Manes.11G054400.1.p	6680180	6684382	PF00717	Peptidase_S24	PTHR10806:SF10		GO:0006465	signal peptide processing	3.4.21.89	Signal peptidase I			KOG3342	Signal peptidase I	K13280	signal peptidase, endoplasmic reticulum-type [EC:3.4.-.-]
Chromosome11	6683896	6886880	Chromosome11	6686157	6698067	Manes.11G054600	0	-	Manes.11G054600	IPR000743		Mesculenta_v8.1	671	Mes	(1 of 118) K01213 - galacturan 1,4-alpha-galacturonidase (E3.2.1.67)	Chromosome11	-1	6686158	6698067	1	Manes.11G054600.2	Manes.11G054600.2.p	6686158	6698067	PF00295	Glyco_hydro_28	PTHR31375		GO:0004650	polygalacturonase activity	3.2.1.15	Polygalacturonase	PWY-1081	homogalacturonan degradation			K01213	galacturan 1,4-alpha-galacturonidase [EC:3.2.1.67]
Chromosome11	6683896	6886880	Chromosome11	6702438	6704885	Manes.11G054800	0	-	Manes.11G054800			Mesculenta_v8.1	671	Mes	(1 of 225) 3.2.1.15 - Polygalacturonase / Pectinase	Chromosome11	-1	6702439	6704885	1	Manes.11G054800.3	Manes.11G054800.3.p	6702439	6704885	PF12708	Pectate_lyase_3	PTHR31375				3.2.1.15	Polygalacturonase	PWY-1081	homogalacturonan degradation
Chromosome11	6683896	6886880	Chromosome11	6706479	6713158	Manes.11G054900	0	-	Manes.11G054900	IPR001650		Mesculenta_v8.1	671	Mes	(1 of 3) K12812 - ATP-dependent RNA helicase UAP56/SUB2 (UAP56, BAT1, SUB2)	Chromosome11	-1	6706480	6713158	1	Manes.11G054900.2	Manes.11G054900.2.p	6706480	6713158	PF00271	Helicase_C	PTHR24031	FAMILY NOT NAMED	GO:0003677	DNA binding	3.6.4.13	RNA helicase					K12812	ATP-dependent RNA helicase UAP56/SUB2 [EC:3.6.4.13]			SM00487	no description			PS51192	HELICASE_ATP_BIND_1
Chromosome11	6683896	6886880	Chromosome11	6727993	6728667	Manes.11G055000	0	-	Manes.11G055000	IPR001471		Mesculenta_v8.1	671	Mes	(1 of 4) PTHR31194//PTHR31194:SF13 - SHN SHINE , DNA BINDING / TRANSCRIPTION FACTOR // ETHYLENE-RESPONSIVE TRANSCRIPTION FACTOR SHINE 2-RELATED	Chromosome11	-1	6727994	6728667	1	Manes.11G055000.1	Manes.11G055000.1.p	6727994	6728667	PF00847	AP2	PTHR31194		GO:0003700	transcription factor activity, sequence-specific DNA binding											SM00380	no description			PS51032	AP2_ERF
Chromosome11	6683896	6886880	Chromosome11	6750161	6756335	Manes.11G055100	0	+	Manes.11G055100	IPR000008		Mesculenta_v8.1	671	Mes	(1 of 3) PTHR18896//PTHR18896:SF11 - PHOSPHOLIPASE D // PHOSPHOLIPASE D ALPHA 1-RELATED	Chromosome11	1	6750162	6756335	1	Manes.11G055100.2	Manes.11G055100.2.p	6750162	6756335	PF00168	C2	PTHR18896	FAMILY NOT NAMED	GO:0003824	catalytic activity	3.1.4.4	Phospholipase D	LIPASYN-PWY	phospholipases			K01115	phospholipase D1/2 [EC:3.1.4.4]			SM00155	no description			PS50035	PLD
Chromosome11	6683896	6886880	Chromosome11	6752699	6759675	Manes.11G055401	0	-	Manes.11G055401			Mesculenta_v8.1	671	Mes		Chromosome11	-1	6752700	6759675	1	Manes.11G055401.1	Manes.11G055401.1.p	6758524	6758865
Chromosome11	6683896	6886880	Chromosome11	6841461	6842403	Manes.11G055700	0	+	Manes.11G055700			Mesculenta_v8.1	671	Mes		Chromosome11	1	6841462	6842403	1	Manes.11G055700.1	Manes.11G055700.1.p	6841462	6842403			PTHR33564
Chromosome11	6683896	6886880	Chromosome11	6844351	6848590	Manes.11G055800	0	+	Manes.11G055800	IPR025124	Domain of unknown function DUF4050	Mesculenta_v8.1	671	Mes	(1 of 7) PF13259 - Protein of unknown function (DUF4050) (DUF4050)	Chromosome11	1	6844352	6848590	1	Manes.11G055800.5	Manes.11G055800.5.p	6844357	6848506	PF13259	DUF4050	PTHR33373
Chromosome11	6683896	6886880	Chromosome11	6850666	6851130	Manes.11G055900	0	+	Manes.11G055900			Mesculenta_v8.1	671	Mes		Chromosome11	1	6850667	6851130	1	Manes.11G055900.2	Manes.11G055900.2.p	6850667	6851130			PTHR33109
Chromosome11	6683896	6886880	Chromosome11	6856501	6859382	Manes.11G056000	0	+	Manes.11G056000			Mesculenta_v8.1	671	Mes		Chromosome11	1	6856502	6859382	1	Manes.11G056000.1	Manes.11G056000.1.p	6856502	6859382			PTHR37706
Chromosome11	6861781	6886880	Chromosome11	6861620	6863275	Manes.11G056100	0	+	Manes.11G056100	IPR013026		Mesculenta_v8.1	671	Mes	(1 of 4) PTHR26312:SF75 - F18B13.21 PROTEIN-RELATED	Chromosome11	1	6861621	6863275	1	Manes.11G056100.1	Manes.11G056100.1.p	6861621	6863275			PTHR26312	FAMILY NOT NAMED	GO:0005515	protein binding															PS50293	TPR_REGION
Chromosome11	6861781	6886880	Chromosome11	6863386	6864887	Manes.11G056150	0	+	Manes.11G056150			Mesculenta_v8.1	671	Mes		Chromosome11	1	6863387	6864887	1	Manes.11G056150.1	Manes.11G056150.1.p	6863387	6864887
Chromosome11	6861781	6886880	Chromosome11	6875704	6881822	Manes.11G056200	0	+	Manes.11G056200	IPR001739		Mesculenta_v8.1	671	Mes	(1 of 2) PTHR33729:SF1 - METHYL-CPG-BINDING DOMAIN-CONTAINING PROTEIN 10	Chromosome11	1	6875705	6881822	1	Manes.11G056200.3	Manes.11G056200.3.p	6875705	6881822	PF01429	MBD	PTHR33729		GO:0003677	DNA binding															PS50982	MBD
Chromosome11	6861781	6886880	Chromosome11	6881833	6884748	Manes.11G056300	0	+	Manes.11G056300	IPR000490		Mesculenta_v8.1	671	Mes	(1 of 3) PTHR32227//PTHR32227:SF129 - FAMILY NOT NAMED // GLYCOSYL HYDROLASE SUPERFAMILY PROTEIN	Chromosome11	1	6881834	6884748	1	Manes.11G056300.1	Manes.11G056300.1.p	6881834	6884748	PF00332	Glyco_hydro_17	PTHR32227		GO:0004553	hydrolase activity, hydrolyzing O-glycosyl compounds	3.2.1.39	Glucan endo-1,3-beta-D-glucosidase
Chromosome11	6886880	6984296	Chromosome11	6886104	6887502	Manes.11G056400	0	+	Manes.11G056400	IPR003245		Mesculenta_v8.1	671	Mes	(1 of 57) PF02298 - Plastocyanin-like domain (Cu_bind_like)	Chromosome11	1	6886105	6887502	1	Manes.11G056400.1	Manes.11G056400.1.p	6886105	6887502	PF02298	Cu_bind_like	PTHR33021		GO:0009055	electron carrier activity															PS51485	PHYTOCYANIN	PD003122	UMEC_ARMRU_P42849;
Chromosome11	6886880	6984296	Chromosome11	6891277	6892668	Manes.11G056500	0	-	Manes.11G056500	IPR007612		Mesculenta_v8.1	671	Mes	(1 of 3) PTHR31087//PTHR31087:SF2 - FAMILY NOT NAMED // PROTEIN LURP-ONE-RELATED 12-RELATED	Chromosome11	-1	6891278	6892668	1	Manes.11G056500.1	Manes.11G056500.1.p	6891278	6892668	PF04525	DUF567	PTHR31087
Chromosome11	6886880	6984296	Chromosome11	6895728	6898010	Manes.11G056600	0	-	Manes.11G056600	IPR002885		Mesculenta_v8.1	671	Mes	(1 of 10) PF01535//PF12854//PF13041//PF14432 - PPR repeat (PPR) // PPR repeat (PPR_1) // PPR repeat family (PPR_2) // DYW family of nucleic acid deaminases (DYW_deaminase)	Chromosome11	-1	6895729	6898010	1	Manes.11G056600.1	Manes.11G056600.1.p	6895729	6898010	PF01535	PPR	PTHR24015	FAMILY NOT NAMED																	PS51375	PPR
Chromosome11	6886880	6984296	Chromosome11	6898560	6900411	Manes.11G056700	0	-	Manes.11G056700	IPR008207		Mesculenta_v8.1	671	Mes	(1 of 2) PTHR28242//PTHR28242:SF1 - FAMILY NOT NAMED // HISTIDINE-CONTAINING PHOSPHOTRANSFER PROTEIN 6	Chromosome11	-1	6898561	6900411	1	Manes.11G056700.1	Manes.11G056700.1.p	6898561	6900411	PF01627	Hpt	PTHR28242		GO:0000160	phosphorelay signal transduction system					KOG4747	Two-component phosphorelay intermediate involved in MAP kinase cascade regulation	K14490	histidine-containing phosphotransfer peotein							PS50894	HPT
Chromosome11	6886880	6984296	Chromosome11	6903239	6906691	Manes.11G056800	0	+	Manes.11G056800			Mesculenta_v8.1	671	Mes	(1 of 2) PTHR32429//PTHR32429:SF9 - FAMILY NOT NAMED // POST-ILLUMINATION CHLOROPHYLL FLUORESCENCE INCREASE PROTEIN	Chromosome11	1	6903240	6906691	1	Manes.11G056800.2	Manes.11G056800.2.p	6903393	6906312			PTHR32429
Chromosome11	6886880	6984296	Chromosome11	6920706	6922436	Manes.11G056900	0	-	Manes.11G056900			Mesculenta_v8.1	671	Mes	(1 of 2) PF14378 - PAP2 superfamily (PAP2_3)	Chromosome11	-1	6920707	6922436	1	Manes.11G056900.1	Manes.11G056900.1.p	6920707	6922436	PF14378	PAP2_3	PTHR34674
Chromosome11	6886880	6984296	Chromosome11	6926295	6927933	Manes.11G057000	0	-	Manes.11G057000	IPR000644		Mesculenta_v8.1	671	Mes	(1 of 1) PTHR13780//PTHR13780:SF51 - AMP-ACTIVATED PROTEIN KINASE, GAMMA REGULATORY SUBUNIT // SNF1-RELATED PROTEIN KINASE REGULATORY SUBUNIT GAMMA-LIKE PV42A-RELATED	Chromosome11	-1	6926296	6927933	1	Manes.11G057000.1	Manes.11G057000.1.p	6926296	6927933	PF00571	CBS	PTHR13780	FAMILY NOT NAMED							KOG1764	5'-AMP-activated protein kinase, gamma subunit					SM00116	no description			PS51371	CBS
Chromosome11	6886880	6984296	Chromosome11	6928277	6929862	Manes.11G057100	0	+	Manes.11G057100	IPR001611		Mesculenta_v8.1	671	Mes	(1 of 1) PTHR27000//PTHR27000:SF210 - FAMILY NOT NAMED // PROTEIN TOO MANY MOUTHS	Chromosome11	1	6928278	6929862	1	Manes.11G057100.1	Manes.11G057100.1.p	6928278	6929862	PF00560	LRR_1	PTHR27000		GO:0005515	protein binding					KOG4579	Leucine-rich repeat (LRR) protein associated with apoptosis in muscle tissue					SM00369	no description			PS51450	LRR
Chromosome11	6886880	6984296	Chromosome11	6933153	6940994	Manes.11G057200	0	+	Manes.11G057200	IPR002182		Mesculenta_v8.1	671	Mes	(1 of 7) PTHR23155//PTHR23155:SF580 - LEUCINE-RICH REPEAT-CONTAINING PROTEIN // SUBFAMILY NOT NAMED	Chromosome11	1	6933154	6940994	1	Manes.11G057200.4	Manes.11G057200.4.p	6933155	6940994	PF00931	NB-ARC	PTHR23155	FAMILY NOT NAMED	GO:0043531	ADP binding					KOG4658	Apoptotic ATPase
Chromosome11	6886880	6984296	Chromosome11	6953805	6958070	Manes.11G057300	0	+	Manes.11G057300	IPR000719		Mesculenta_v8.1	671	Mes	(1 of 1) PTHR27001//PTHR27001:SF88 - FAMILY NOT NAMED // PROTEIN KINASE SUPERFAMILY PROTEIN	Chromosome11	1	6953806	6958070	1	Manes.11G057300.1	Manes.11G057300.1.p	6953806	6958070	PF00069	Pkinase	PTHR27001		GO:0004672	protein kinase activity	2.7.10.2	Non-specific protein-tyrosine kinase			KOG1187	Serine/threonine protein kinase					SM00219	no description			PS50011	PROTEIN_KINASE_DOM
Chromosome11	6886880	6984296	Chromosome11	6958131	6969876	Manes.11G057400	0	-	Manes.11G057400	IPR000555		Mesculenta_v8.1	671	Mes	(1 of 2) K12856 - pre-mRNA-processing factor 8 (PRPF8, PRP8)	Chromosome11	-1	6958132	6969876	1	Manes.11G057400.1	Manes.11G057400.1.p	6958132	6969876	PF01398	Mov34	PTHR11140	FAMILY NOT NAMED	GO:0000398	mRNA splicing, via spliceosome							K12856	pre-mRNA-processing factor 8			SM00232	no description					PD149576	Q5WAB4_ORYSA_Q5WAB4;
Chromosome11	6886880	6984296	Chromosome11	6976699	6979254	Manes.11G057500	0	+	Manes.11G057500	IPR000836		Mesculenta_v8.1	671	Mes	(1 of 7) K00759 - adenine phosphoribosyltransferase (APRT, apt)	Chromosome11	1	6976700	6979254	1	Manes.11G057500.3	Manes.11G057500.3.p	6976700	6978508	PF00156	Pribosyltran	PTHR11776	FAMILY NOT NAMED	GO:0009116	nucleoside metabolic process	2.4.2.7	Adenine phosphoribosyltransferase			KOG1712	Adenine phosphoribosyl transferases	K00759	adenine phosphoribosyltransferase [EC:2.4.2.7]
Chromosome11	6984296	7146789	Chromosome11	6978699	6984997	Manes.11G057800	0	-	Manes.11G057800	IPR007144		Mesculenta_v8.1	671	Mes	(1 of 1) K14769 - U3 small nucleolar RNA-associated protein 11 (UTP11)	Chromosome11	-1	6978700	6984997	1	Manes.11G057800.4	Manes.11G057800.4.p	6978700	6984997	PF03998	Utp11	PTHR12838	FAMILY NOT NAMED	GO:0006364	rRNA processing					KOG3237	Uncharacterized conserved protein	K14769	U3 small nucleolar RNA-associated protein 11
Chromosome11	6984296	7146789	Chromosome11	6990875	6993072	Manes.11G057850	0	+	Manes.11G057850			Mesculenta_v8.1	671	Mes	(1 of 15) KOG1003 - Actin filament-coating protein tropomyosin	Chromosome11	1	6990876	6993072	1	Manes.11G057850.1	Manes.11G057850.1.p	6990876	6993072											KOG1003	Actin filament-coating protein tropomyosin
Chromosome11	6984296	7146789	Chromosome11	7001093	7005535	Manes.11G057900	0	+	Manes.11G057900	IPR003892		Mesculenta_v8.1	671	Mes	(1 of 6) PF02845 - CUE domain (CUE)	Chromosome11	1	7001094	7005535	1	Manes.11G057900.1	Manes.11G057900.1.p	7001094	7005535	PF02845	CUE	PTHR31245		GO:0005515	protein binding															PS51140	CUE
Chromosome11	6984296	7146789	Chromosome11	7005871	7014518	Manes.11G058000	0	+	Manes.11G058000	IPR001305		Mesculenta_v8.1	671	Mes	(1 of 1) PTHR24078:SF307 - MOLECULAR CHAPERONE HSP40/DNAJ-LIKE PROTEIN	Chromosome11	1	7005872	7014518	1	Manes.11G058000.1	Manes.11G058000.1.p	7005872	7014518	PF00226	DnaJ	PTHR24078	FAMILY NOT NAMED	GO:0005524	ATP binding					KOG0715	Molecular chaperone (DnaJ superfamily)	K03686	molecular chaperone DnaJ			SM00271	no description			PS50076	DNAJ_2
Chromosome11	6984296	7146789	Chromosome11	7013558	7015072	Manes.11G058100	0	-	Manes.11G058100			Mesculenta_v8.1	671	Mes		Chromosome11	-1	7013559	7015072	1	Manes.11G058100.1	Manes.11G058100.1.p	7013559	7015072			PTHR37224
Chromosome11	6984296	7146789	Chromosome11	7047284	7051699	Manes.11G058150	0	+	Manes.11G058150	IPR000897		Mesculenta_v8.1	671	Mes	(1 of 3) K03106 - signal recognition particle subunit SRP54 (SRP54, ffh)	Chromosome11	1	7047285	7051699	1	Manes.11G058150.1	Manes.11G058150.1.p	7047285	7051699	PF02492	cobW	PTHR11564	FAMILY NOT NAMED	GO:0003924	GTPase activity	3.6.5.4	Signal-recognition-particle GTPase					K03106	signal recognition particle subunit SRP54			SM00382	no description
Chromosome11	6984296	7146789	Chromosome11	7059473	7060531	Manes.11G058201	0	+	Manes.11G058201			Mesculenta_v8.1	671	Mes		Chromosome11	1	7059474	7060531	1	Manes.11G058201.1	Manes.11G058201.1.p	7059474	7060531
Chromosome11	6984296	7146789	Chromosome11	7070598	7074865	Manes.11G058300	0	-	Manes.11G058300	IPR007150		Mesculenta_v8.1	671	Mes	(1 of 1) K10903 - HUS1 checkpoint protein (HUS1)	Chromosome11	-1	7070599	7074865	1	Manes.11G058300.6	Manes.11G058300.6.p	7070599	7074865	PF04005	Hus1	PTHR12900	FAMILY NOT NAMED	GO:0000077	DNA damage checkpoint					KOG3999	Checkpoint 9-1-1 complex, HUS1 component	K10903	HUS1 checkpoint protein
Chromosome11	6984296	7146789	Chromosome11	7097495	7098710	Manes.11G058500	0	+	Manes.11G058500	IPR002777		Mesculenta_v8.1	671	Mes	(1 of 1) K04798 - prefoldin beta subunit (pfdB, PFDN6)	Chromosome11	1	7097496	7098710	1	Manes.11G058500.2	Manes.11G058500.2.p	7097496	7098710	PF01920	Prefoldin_2	PTHR21431	FAMILY NOT NAMED	GO:0006457	protein folding					KOG3478	Prefoldin subunit 6, KE2 family	K04798	prefoldin beta subunit
Chromosome11	6984296	7146789	Chromosome11	7107310	7109978	Manes.11G058600	0	+	Manes.11G058600	IPR000626		Mesculenta_v8.1	671	Mes	(1 of 3) PTHR10666:SF150 - POLYUBIQUITIN 3	Chromosome11	1	7107311	7109978	1	Manes.11G058600.2	Manes.11G058600.2.p	7107311	7109978	PF11976	Rad60-SLD	PTHR10666	FAMILY NOT NAMED	GO:0005515	protein binding					KOG0001	Ubiquitin and ubiquitin-like proteins	K08770	ubiquitin C			SM00213	no description			PS50053	UBIQUITIN_2
Chromosome11	6984296	7146789	Chromosome11	7111442	7117356	Manes.11G058700	0	-	Manes.11G058700	IPR012319		Mesculenta_v8.1	671	Mes	(1 of 1) K10563 - formamidopyrimidine-DNA glycosylase (mutM, fpg)	Chromosome11	-1	7111443	7117356	1	Manes.11G058700.1	Manes.11G058700.1.p	7111443	7117356	PF01149	Fapy_DNA_glyco	PTHR22993	FAMILY NOT NAMED	GO:0003684	damaged DNA binding	3.2.2.23	DNA-formamidopyrimidine glycosylase					K10563	formamidopyrimidine-DNA glycosylase [EC:3.2.2.23 4.2.99.18]			SM00898	no description			PS51068	FPG_CAT
Chromosome11	6984296	7146789	Chromosome11	7135381	7148175	Manes.11G058800	0	+	Manes.11G058800	IPR013026		Mesculenta_v8.1	671	Mes	(1 of 2) PTHR12601//PTHR12601:SF18 - EUKARYOTIC TRANSLATION INITIATION FACTOR 3 SUBUNIT EIF-3 // TETRATRICOPEPTIDE REPEAT-CONTAINING PROTEIN	Chromosome11	1	7135382	7148175	1	Manes.11G058800.1	Manes.11G058800.1.p	7135382	7148175	PF12807	eIF3_p135	PTHR12601	FAMILY NOT NAMED	GO:0005515	protein binding							K03255	protein TIF31			SM00028	no description			PS50005	TPR
Chromosome11	6600507	8959420	Chromosome11	7150877	7154421	Manes.11G058900	0	+	Manes.11G058900	IPR000719		Mesculenta_v8.1	671	Mes	(1 of 61) PF00069//PF08263//PF13855 - Protein kinase domain (Pkinase) // Leucine rich repeat N-terminal domain (LRRNT_2) // Leucine rich repeat (LRR_8)	Chromosome11	1	7150878	7154421	1	Manes.11G058900.2	Manes.11G058900.2.p	7150878	7154421	PF00069	Pkinase	PTHR27000		GO:0004672	protein kinase activity	2.7.11.1	Non-specific serine/threonine protein kinase			KOG1187	Serine/threonine protein kinase					SM00219	no description			PS50011	PROTEIN_KINASE_DOM
Chromosome11	6600507	8959420	Chromosome11	7160922	7162202	Manes.11G059000	0	-	Manes.11G059000	IPR008889		Mesculenta_v8.1	671	Mes	(1 of 46) PF05678 - VQ motif (VQ)	Chromosome11	-1	7160923	7162202	1	Manes.11G059000.1	Manes.11G059000.1.p	7160923	7162202	PF05678	VQ	PTHR33402
Chromosome11	6600507	8959420	Chromosome11	7168332	7171021	Manes.11G059100	0	+	Manes.11G059100			Mesculenta_v8.1	671	Mes		Chromosome11	1	7168333	7171021	1	Manes.11G059100.1	Manes.11G059100.1.p	7168333	7171021
Chromosome11	6600507	8959420	Chromosome11	7200795	7239091	Manes.11G059336	0	+	Manes.11G059336	IPR001611		Mesculenta_v8.1	671	Mes	(1 of 39) PTHR27004//PTHR27004:SF29 - FAMILY NOT NAMED // RECEPTOR LIKE PROTEIN 13-RELATED	Chromosome11	1	7200796	7239091	1	Manes.11G059336.1	Manes.11G059336.1.p	7200796	7239091	PF00560	LRR_1	PTHR27004		GO:0005515	protein binding	2.7.11.1	Non-specific serine/threonine protein kinase			KOG0472	Leucine-rich repeat protein					SM00369	no description			PS51450	LRR
Chromosome11	6600507	8959420	Chromosome11	7204036	7223332	Manes.11G059572	0	+	Manes.11G059572	IPR001611		Mesculenta_v8.1	671	Mes	(1 of 39) PTHR27004//PTHR27004:SF29 - FAMILY NOT NAMED // RECEPTOR LIKE PROTEIN 13-RELATED	Chromosome11	1	7204037	7223332	1	Manes.11G059572.1	Manes.11G059572.1.p	7204037	7223332	PF00560	LRR_1	PTHR27004		GO:0005515	protein binding	2.7.11.1	Non-specific serine/threonine protein kinase			KOG0472	Leucine-rich repeat protein					SM00365	no description			PS51450	LRR
Chromosome11	6600507	8959420	Chromosome11	7252335	7258692	Manes.11G059808	0	+	Manes.11G059808	IPR013101		Mesculenta_v8.1	671	Mes	(1 of 1) PF07723//PF08263 - Leucine Rich Repeat (LRR_2) // Leucine rich repeat N-terminal domain (LRRNT_2)	Chromosome11	1	7252336	7258692	1	Manes.11G059808.1	Manes.11G059808.1.p	7252336	7258692	PF07723	LRR_2	PTHR27004				2.7.11.1	Non-specific serine/threonine protein kinase
Chromosome11	6600507	8959420	Chromosome11	7283187	7285307	Manes.11G060044	0	+	Manes.11G060044	IPR001611		Mesculenta_v8.1	671	Mes	(1 of 39) PTHR27004//PTHR27004:SF29 - FAMILY NOT NAMED // RECEPTOR LIKE PROTEIN 13-RELATED	Chromosome11	1	7283188	7285307	1	Manes.11G060044.2	Manes.11G060044.2.p	7283188	7285307	PF00560	LRR_1	PTHR27004		GO:0005515	protein binding	2.7.11.1	Non-specific serine/threonine protein kinase			KOG0472	Leucine-rich repeat protein
Chromosome11	6600507	8959420	Chromosome11	7311953	7323255	Manes.11G060055	0	+	Manes.11G060055	IPR001611		Mesculenta_v8.1	671	Mes	(1 of 39) PTHR27004:SF29 - RECEPTOR LIKE PROTEIN 13-RELATED	Chromosome11	1	7311954	7323255	1	Manes.11G060055.1	Manes.11G060055.1.p	7311954	7323255	PF00560	LRR_1	PTHR27004		GO:0005515	protein binding	2.7.11.1	Non-specific serine/threonine protein kinase			KOG0472	Leucine-rich repeat protein					SM00365	no description
Chromosome11	6600507	8959420	Chromosome11	7379208	7380701	Manes.11G055400	0	+	Manes.11G055400	IPR001611		Mesculenta_v8.1	671	Mes	(1 of 3) PF00560//PF07723//PF08263 - Leucine Rich Repeat (LRR_1) // Leucine Rich Repeat (LRR_2) // Leucine rich repeat N-terminal domain (LRRNT_2)	Chromosome11	1	7379209	7380701	1	Manes.11G055400.1	Manes.11G055400.1.p	7379209	7380701	PF00560	LRR_1	PTHR27004		GO:0005515	protein binding
Chromosome11	6600507	8959420	Chromosome11	7496856	7502793	Manes.11G055408	0	+	Manes.11G055408	IPR003591		Mesculenta_v8.1	671	Mes	(1 of 170) KOG0472 - Leucine-rich repeat protein	Chromosome11	1	7496857	7502793	1	Manes.11G055408.2	Manes.11G055408.2.p	7496857	7502793			PTHR27004				2.7.11.1	Non-specific serine/threonine protein kinase			KOG0472	Leucine-rich repeat protein					SM00369	no description
Chromosome11	6600507	8959420	Chromosome11	7502728	7504191	Manes.11G055419	0	+	Manes.11G055419	IPR003593		Mesculenta_v8.1	671	Mes	(1 of 7) PTHR23070:SF5 - AAA-TYPE ATPASE FAMILY PROTEIN-RELATED	Chromosome11	1	7502729	7504191	1	Manes.11G055419.1	Manes.11G055419.1.p	7502729	7504191	PF00004	AAA	PTHR23070	FAMILY NOT NAMED	GO:0005524	ATP binding											SM00382	no description
Chromosome11	6600507	8959420	Chromosome11	7546879	7579216	Manes.11G055420	0	+	Manes.11G055420	IPR001611		Mesculenta_v8.1	671	Mes	(1 of 39) PTHR27004:SF29 - RECEPTOR LIKE PROTEIN 13-RELATED	Chromosome11	1	7546880	7579216	1	Manes.11G055420.2	Manes.11G055420.2.p	7546880	7579216	PF00560	LRR_1	PTHR27004		GO:0005515	protein binding	2.7.11.1	Non-specific serine/threonine protein kinase			KOG0472	Leucine-rich repeat protein					SM00369	no description
Chromosome11	6600507	8959420	Chromosome11	7551236	7552649	Manes.11G055431	0	+	Manes.11G055431	IPR001611		Mesculenta_v8.1	671	Mes	(1 of 39) PTHR27004//PTHR27004:SF29 - FAMILY NOT NAMED // RECEPTOR LIKE PROTEIN 13-RELATED	Chromosome11	1	7551237	7552649	1	Manes.11G055431.1	Manes.11G055431.1.p	7551237	7552649	PF00560	LRR_1	PTHR27004		GO:0005515	protein binding	2.7.11.1	Non-specific serine/threonine protein kinase			KOG0472	Leucine-rich repeat protein
Chromosome11	6600507	8959420	Chromosome11	7601994	7603014	Manes.11G055424	0	-	Manes.11G055424			Mesculenta_v8.1	671	Mes		Chromosome11	-1	7601995	7603014	1	Manes.11G055424.1	Manes.11G055424.1.p	7601995	7603014			PTHR22814	FAMILY NOT NAMED
Chromosome11	6600507	8959420	Chromosome11	7618599	7624675	Manes.11G055428	0	+	Manes.11G055428	IPR001611		Mesculenta_v8.1	671	Mes	(1 of 39) PTHR27004:SF29 - RECEPTOR LIKE PROTEIN 13-RELATED	Chromosome11	1	7618600	7624675	1	Manes.11G055428.1	Manes.11G055428.1.p	7618600	7624675	PF00560	LRR_1	PTHR27004		GO:0005515	protein binding	2.7.11.1	Non-specific serine/threonine protein kinase			KOG0472	Leucine-rich repeat protein					SM00365	no description
Chromosome11	6600507	8959420	Chromosome11	7634674	7640107	Manes.11G055432	0	-	Manes.11G055432			Mesculenta_v8.1	671	Mes	(1 of 3) PTHR22939//PTHR22939:SF90 - SERINE PROTEASE FAMILY S1C HTRA-RELATED // SUBFAMILY NOT NAMED	Chromosome11	-1	7634675	7640107	1	Manes.11G055432.3	Manes.11G055432.3.p	7634675	7640107			PTHR22939	FAMILY NOT NAMED
Chromosome11	6600507	8959420	Chromosome11	7653577	7654707	Manes.11G055436	0	+	Manes.11G055436	IPR001611		Mesculenta_v8.1	671	Mes	(1 of 39) PTHR27004//PTHR27004:SF29 - FAMILY NOT NAMED // RECEPTOR LIKE PROTEIN 13-RELATED	Chromosome11	1	7653578	7654707	1	Manes.11G055436.2	Manes.11G055436.2.p	7653578	7654707	PF00560	LRR_1	PTHR27004		GO:0005515	protein binding	2.7.11.1	Non-specific serine/threonine protein kinase
Chromosome11	6600507	8959420	Chromosome11	7674468	7674919	Manes.11G055447	0	+	Manes.11G055447			Mesculenta_v8.1	671	Mes		Chromosome11	1	7674469	7674919	1	Manes.11G055447.1	Manes.11G055447.1.p	7674469	7674919
Chromosome11	6600507	8959420	Chromosome11	7694740	7696786	Manes.11G055440	0	-	Manes.11G055440	IPR003593		Mesculenta_v8.1	671	Mes	(1 of 7) PTHR23070//PTHR23070:SF5 - BCS1 AAA-TYPE ATPASE // AAA-TYPE ATPASE FAMILY PROTEIN-RELATED	Chromosome11	-1	7694741	7696786	1	Manes.11G055440.1	Manes.11G055440.1.p	7694741	7696786	PF00004	AAA	PTHR23070	FAMILY NOT NAMED	GO:0005524	ATP binding											SM00382	no description
Chromosome11	6600507	8959420	Chromosome11	7712021	7764949	Manes.11G060100	0	+	Manes.11G060100	IPR001611		Mesculenta_v8.1	671	Mes	(1 of 3) PF00560//PF07723//PF08263 - Leucine Rich Repeat (LRR_1) // Leucine Rich Repeat (LRR_2) // Leucine rich repeat N-terminal domain (LRRNT_2)	Chromosome11	1	7712022	7764949	1	Manes.11G060100.6	Manes.11G060100.6.p	7747813	7764949	PF00560	LRR_1	PTHR27004		GO:0005515	protein binding	2.7.11.1	Non-specific serine/threonine protein kinase			KOG0472	Leucine-rich repeat protein					SM00365	no description			PS51450	LRR
Chromosome11	6600507	8959420	Chromosome11	7788442	7793601	Manes.11G060183	0	+	Manes.11G060183			Mesculenta_v8.1	671	Mes		Chromosome11	1	7788443	7793601	1	Manes.11G060183.1	Manes.11G060183.1.p	7788443	7793601
Chromosome11	6600507	8959420	Chromosome11	7793885	7794606	Manes.11G060191	0	-	Manes.11G060191			Mesculenta_v8.1	671	Mes		Chromosome11	-1	7793886	7794606	1	Manes.11G060191.1	Manes.11G060191.1.p	7793886	7794606
Chromosome11	6600507	8959420	Chromosome11	7801193	7810068	Manes.11G060199	0	+	Manes.11G060199	IPR001611		Mesculenta_v8.1	671	Mes	(1 of 2) PF00560//PF07723//PF13855 - Leucine Rich Repeat (LRR_1) // Leucine Rich Repeat (LRR_2) // Leucine rich repeat (LRR_8)	Chromosome11	1	7801194	7810068	1	Manes.11G060199.1	Manes.11G060199.1.p	7801194	7810068	PF00560	LRR_1	PTHR27004		GO:0005515	protein binding	2.7.11.1	Non-specific serine/threonine protein kinase			KOG0472	Leucine-rich repeat protein					SM00369	no description			PS51450	LRR
Chromosome11	6600507	8959420	Chromosome11	7839357	7840932	Manes.11G060207	0	-	Manes.11G060207	IPR003593		Mesculenta_v8.1	671	Mes	(1 of 7) PTHR23070:SF5 - AAA-TYPE ATPASE FAMILY PROTEIN-RELATED	Chromosome11	-1	7839358	7840932	1	Manes.11G060207.1	Manes.11G060207.1.p	7839358	7840932	PF00004	AAA	PTHR23070	FAMILY NOT NAMED	GO:0005524	ATP binding											SM00382	no description
Chromosome11	6600507	8959420	Chromosome11	7852519	7870250	Manes.11G060215	0	+	Manes.11G060215	IPR001611		Mesculenta_v8.1	671	Mes	(1 of 39) PTHR27004//PTHR27004:SF29 - FAMILY NOT NAMED // RECEPTOR LIKE PROTEIN 13-RELATED	Chromosome11	1	7852520	7870250	1	Manes.11G060215.1	Manes.11G060215.1.p	7852571	7870250	PF00560	LRR_1	PTHR27004		GO:0005515	protein binding	2.7.11.1	Non-specific serine/threonine protein kinase			KOG0472	Leucine-rich repeat protein
Chromosome11	6600507	8959420	Chromosome11	7864599	7865130	Manes.11G060223	0	+	Manes.11G060223	IPR013210		Mesculenta_v8.1	671	Mes	(1 of 39) PTHR27004:SF29 - RECEPTOR LIKE PROTEIN 13-RELATED	Chromosome11	1	7864600	7865130	1	Manes.11G060223.1	Manes.11G060223.1.p	7864600	7865130	PF08263	LRRNT_2	PTHR27004
Chromosome11	6600507	8959420	Chromosome11	7870464	7877143	Manes.11G060231	0	+	Manes.11G060231	IPR001611		Mesculenta_v8.1	671	Mes	(1 of 39) PTHR27004//PTHR27004:SF29 - FAMILY NOT NAMED // RECEPTOR LIKE PROTEIN 13-RELATED	Chromosome11	1	7870465	7877143	1	Manes.11G060231.1	Manes.11G060231.1.p	7870465	7877143	PF00560	LRR_1	PTHR27004		GO:0005515	protein binding	2.7.11.1	Non-specific serine/threonine protein kinase
Chromosome11	6600507	8959420	Chromosome11	7908163	7909108	Manes.11G060239	0	-	Manes.11G060239			Mesculenta_v8.1	671	Mes	(1 of 81) KOG1603 - Copper chaperone	Chromosome11	-1	7908164	7909108	1	Manes.11G060239.1	Manes.11G060239.1.p	7908164	7909108			PTHR22814	FAMILY NOT NAMED							KOG1603	Copper chaperone
Chromosome11	6600507	8959420	Chromosome11	7922596	7926082	Manes.11G060247	0	+	Manes.11G060247	IPR013210		Mesculenta_v8.1	671	Mes	(1 of 39) PTHR27004:SF29 - RECEPTOR LIKE PROTEIN 13-RELATED	Chromosome11	1	7922597	7926082	1	Manes.11G060247.1	Manes.11G060247.1.p	7922597	7926082	PF08263	LRRNT_2	PTHR27004
Chromosome11	6600507	8959420	Chromosome11	7936516	7938691	Manes.11G060255	0	+	Manes.11G060255	IPR001611		Mesculenta_v8.1	671	Mes	(1 of 39) PTHR27004:SF29 - RECEPTOR LIKE PROTEIN 13-RELATED	Chromosome11	1	7936517	7938691	1	Manes.11G060255.1	Manes.11G060255.1.p	7936517	7938691	PF00560	LRR_1	PTHR27004		GO:0005515	protein binding	2.7.11.1	Non-specific serine/threonine protein kinase			KOG0472	Leucine-rich repeat protein					SM00369	no description
Chromosome11	6600507	8959420	Chromosome11	7961129	7961873	Manes.11G060263	0	+	Manes.11G060263			Mesculenta_v8.1	671	Mes		Chromosome11	1	7961130	7961873	1	Manes.11G060263.1	Manes.11G060263.1.p	7961130	7961873
Chromosome11	6600507	8959420	Chromosome11	7973987	7980005	Manes.11G060271	0	+	Manes.11G060271	IPR001611		Mesculenta_v8.1	671	Mes	(1 of 3) PF00560//PF07723//PF08263 - Leucine Rich Repeat (LRR_1) // Leucine Rich Repeat (LRR_2) // Leucine rich repeat N-terminal domain (LRRNT_2)	Chromosome11	1	7973988	7980005	1	Manes.11G060271.1	Manes.11G060271.1.p	7973988	7980005	PF00560	LRR_1	PTHR27004		GO:0005515	protein binding
Chromosome11	6600507	8959420	Chromosome11	7983385	7985537	Manes.11G060000	0	+	Manes.11G060000	IPR001611		Mesculenta_v8.1	671	Mes	(1 of 25) KOG4579 - Leucine-rich repeat (LRR) protein associated with apoptosis in muscle tissue	Chromosome11	1	7983386	7985537	1	Manes.11G060000.3	Manes.11G060000.3.p	7983386	7985537	PF00560	LRR_1	PTHR27004		GO:0005515	protein binding	2.7.11.1	Non-specific serine/threonine protein kinase			KOG4579	Leucine-rich repeat (LRR) protein associated with apoptosis in muscle tissue					SM00369	no description
Chromosome11	6600507	8959420	Chromosome11	8056309	8066511	Manes.11G060012	0	+	Manes.11G060012	IPR001611		Mesculenta_v8.1	671	Mes	(1 of 2) PF00560//PF07723//PF13855 - Leucine Rich Repeat (LRR_1) // Leucine Rich Repeat (LRR_2) // Leucine rich repeat (LRR_8)	Chromosome11	1	8056310	8066511	1	Manes.11G060012.1	Manes.11G060012.1.p	8056310	8066511	PF00560	LRR_1	PTHR27004		GO:0005515	protein binding	2.7.11.1	Non-specific serine/threonine protein kinase			KOG0472	Leucine-rich repeat protein					SM00369	no description
Chromosome11	6600507	8959420	Chromosome11	8101273	8113524	Manes.11G060021	0	+	Manes.11G060021	IPR001611		Mesculenta_v8.1	671	Mes	(1 of 2) PF00560//PF07723//PF08263//PF13855 - Leucine Rich Repeat (LRR_1) // Leucine Rich Repeat (LRR_2) // Leucine rich repeat N-terminal domain (LRRNT_2) // Leucine rich repeat (LRR_8)	Chromosome11	1	8101274	8113524	1	Manes.11G060021.1	Manes.11G060021.1.p	8101274	8113524	PF00560	LRR_1	PTHR27004		GO:0005515	protein binding	2.7.11.1	Non-specific serine/threonine protein kinase			KOG0472	Leucine-rich repeat protein					SM00369	no description
Chromosome11	6600507	8959420	Chromosome11	8140317	8141472	Manes.11G060024	0	-	Manes.11G060024			Mesculenta_v8.1	671	Mes	(1 of 81) KOG1603 - Copper chaperone	Chromosome11	-1	8140318	8141472	1	Manes.11G060024.1	Manes.11G060024.1.p	8140318	8141472			PTHR22814	FAMILY NOT NAMED							KOG1603	Copper chaperone
Chromosome11	6600507	8959420	Chromosome11	8155184	8167266	Manes.11G060028	0	+	Manes.11G060028	IPR001611		Mesculenta_v8.1	671	Mes	(1 of 39) PTHR27004//PTHR27004:SF29 - FAMILY NOT NAMED // RECEPTOR LIKE PROTEIN 13-RELATED	Chromosome11	1	8155185	8167266	1	Manes.11G060028.5	Manes.11G060028.5.p	8155185	8167266	PF00560	LRR_1	PTHR27004		GO:0005515	protein binding	2.7.11.1	Non-specific serine/threonine protein kinase			KOG0472	Leucine-rich repeat protein					SM00369	no description
Chromosome11	6600507	8959420	Chromosome11	8207190	8208947	Manes.11G060036	0	+	Manes.11G060036	IPR001611		Mesculenta_v8.1	671	Mes	(1 of 39) PTHR27004//PTHR27004:SF29 - FAMILY NOT NAMED // RECEPTOR LIKE PROTEIN 13-RELATED	Chromosome11	1	8207191	8208947	1	Manes.11G060036.2	Manes.11G060036.2.p	8207191	8208947	PF00560	LRR_1	PTHR27004		GO:0005515	protein binding	2.7.11.1	Non-specific serine/threonine protein kinase			KOG0472	Leucine-rich repeat protein
Chromosome11	6600507	8959420	Chromosome11	8209501	8211570	Manes.11G060045	0	-	Manes.11G060045	IPR018485		Mesculenta_v8.1	671	Mes	(1 of 3) PTHR10196:SF69 - GH12641P	Chromosome11	-1	8209502	8211570	1	Manes.11G060045.1	Manes.11G060045.1.p	8209502	8211570	PF02782	FGGY_C	PTHR10196:SF69		GO:0005975	carbohydrate metabolic process	2.7.1.30	Glycerol kinase	PWY-4261	glycerol degradation I
Chromosome11	6600507	8959420	Chromosome11	8339013	8339440	Manes.11G060053	0	+	Manes.11G060053	IPR013210		Mesculenta_v8.1	671	Mes	(1 of 39) PTHR27004//PTHR27004:SF29 - FAMILY NOT NAMED // RECEPTOR LIKE PROTEIN 13-RELATED	Chromosome11	1	8339014	8339440	1	Manes.11G060053.1	Manes.11G060053.1.p	8339014	8339440	PF08263	LRRNT_2	PTHR27004
Chromosome11	6600507	8959420	Chromosome11	8343079	8348730	Manes.11G060061	0	+	Manes.11G060061	IPR001611		Mesculenta_v8.1	671	Mes	(1 of 39) PTHR27004:SF29 - RECEPTOR LIKE PROTEIN 13-RELATED	Chromosome11	1	8343080	8348730	1	Manes.11G060061.1	Manes.11G060061.1.p	8343080	8348730	PF00560	LRR_1	PTHR27004		GO:0005515	protein binding	2.7.11.1	Non-specific serine/threonine protein kinase			KOG0472	Leucine-rich repeat protein					SM00369	no description			PS51450	LRR
Chromosome11	6600507	8959420	Chromosome11	8357030	8359733	Manes.11G060069	0	+	Manes.11G060069			Mesculenta_v8.1	671	Mes		Chromosome11	1	8357031	8359733	1	Manes.11G060069.1	Manes.11G060069.1.p	8357031	8359733
Chromosome11	6600507	8959420	Chromosome11	8400411	8401530	Manes.11G060077	0	+	Manes.11G060077			Mesculenta_v8.1	671	Mes		Chromosome11	1	8400412	8401530	1	Manes.11G060077.1	Manes.11G060077.1.p	8400412	8401530
Chromosome11	6600507	8959420	Chromosome11	8405866	8406456	Manes.11G060085	0	-	Manes.11G060085			Mesculenta_v8.1	671	Mes		Chromosome11	-1	8405867	8406456	1	Manes.11G060085.1	Manes.11G060085.1.p	8405867	8406456
Chromosome11	6600507	8959420	Chromosome11	8416862	8428876	Manes.11G060349	0	+	Manes.11G060349	IPR001611		Mesculenta_v8.1	671	Mes	(1 of 2) PF00560//PF07723//PF08263//PF13855 - Leucine Rich Repeat (LRR_1) // Leucine Rich Repeat (LRR_2) // Leucine rich repeat N-terminal domain (LRRNT_2) // Leucine rich repeat (LRR_8)	Chromosome11	1	8416863	8428876	1	Manes.11G060349.2	Manes.11G060349.2.p	8416863	8428876	PF00560	LRR_1	PTHR27004		GO:0005515	protein binding	2.7.11.1	Non-specific serine/threonine protein kinase			KOG0472	Leucine-rich repeat protein					SM00369	no description
Chromosome11	6600507	8959420	Chromosome11	8453050	8464478	Manes.11G060474	0	+	Manes.11G060474	IPR001611		Mesculenta_v8.1	671	Mes	(1 of 39) PTHR27004:SF29 - RECEPTOR LIKE PROTEIN 13-RELATED	Chromosome11	1	8453051	8464478	1	Manes.11G060474.1	Manes.11G060474.1.p	8453051	8464478	PF00560	LRR_1	PTHR27004		GO:0005515	protein binding	2.7.11.1	Non-specific serine/threonine protein kinase			KOG0472	Leucine-rich repeat protein					SM00369	no description			PS51450	LRR
Chromosome11	6600507	8959420	Chromosome11	8464820	8468445	Manes.11G060600	0	-	Manes.11G060600	IPR000577		Mesculenta_v8.1	671	Mes	(1 of 1) K00864 - glycerol kinase (glpK, GK)	Chromosome11	-1	8464821	8468445	1	Manes.11G060600.1	Manes.11G060600.1.p	8464821	8468445	PF00370	FGGY_N	PTHR10196:SF69		GO:0004370	glycerol kinase activity	2.7.1.30	Glycerol kinase	PWY-4261	glycerol degradation I			K00864	glycerol kinase [EC:2.7.1.30]
Chromosome11	6600507	8959420	Chromosome11	8478704	8485541	Manes.11G060700	0	+	Manes.11G060700	IPR004131		Mesculenta_v8.1	671	Mes	(1 of 13) K01507 - inorganic pyrophosphatase (ppa)	Chromosome11	1	8478705	8485541	1	Manes.11G060700.1	Manes.11G060700.1.p	8478705	8485541	PF03030	H_PPase	PTHR31998		GO:0004427	inorganic diphosphatase activity	3.6.1.1	Inorganic diphosphatase					K01507	inorganic pyrophosphatase [EC:3.6.1.1]
Chromosome11	6600507	8959420	Chromosome11	8509248	8510337	Manes.11G060802	0	+	Manes.11G060802	IPR003099		Mesculenta_v8.1	671	Mes	(1 of 3) 1.3.1.78 - Arogenate dehydrogenase (NADP(+)) / TyrAAT2	Chromosome11	1	8509249	8510337	1	Manes.11G060802.1	Manes.11G060802.1.p	8509249	8510337	PF02153	PDH	PTHR11811	FAMILY NOT NAMED	GO:0004665	prephenate dehydrogenase (NADP+) activity	1.3.1.78	Arogenate dehydrogenase (NADP(+))	PWY-3461	L-tyrosine biosynthesis II											PS51176	PDH_ADH
Chromosome11	6600507	8959420	Chromosome11	8513650	8515848	Manes.11G060900	0	+	Manes.11G060900			Mesculenta_v8.1	671	Mes		Chromosome11	1	8513651	8515848	1	Manes.11G060900.1	Manes.11G060900.1.p	8513652	8515848
Chromosome11	6600507	8959420	Chromosome11	8524425	8528957	Manes.11G061000	0	+	Manes.11G061000	IPR000157		Mesculenta_v8.1	671	Mes	(1 of 4) PTHR11017//PTHR11017:SF161 - LEUCINE-RICH REPEAT-CONTAINING PROTEIN // SUBFAMILY NOT NAMED	Chromosome11	1	8524426	8528957	1	Manes.11G061000.1	Manes.11G061000.1.p	8524426	8528957	PF00931	NB-ARC	PTHR11017	FAMILY NOT NAMED	GO:0005515	protein binding					KOG4658	Apoptotic ATPase					SM00255	no description			PS50104	TIR
Chromosome11	6600507	8959420	Chromosome11	8530437	8544269	Manes.11G061100	0	+	Manes.11G061100	IPR001611		Mesculenta_v8.1	671	Mes	(1 of 3) PTHR24006//PTHR24006:SF451 - FAMILY NOT NAMED // UBIQUITIN CARBOXYL-TERMINAL HYDROLASE	Chromosome11	1	8530438	8544269	1	Manes.11G061100.8	Manes.11G061100.8.p	8530829	8544232	PF13855	LRR_8	PTHR24006	FAMILY NOT NAMED	GO:0005515	protein binding					KOG1947	Leucine rich repeat proteins, some proteins contain F-box					SM00367	no description
Chromosome11	6600507	8959420	Chromosome11	8546623	8558043	Manes.11G061200	0	-	Manes.11G061200	IPR001680		Mesculenta_v8.1	671	Mes	(1 of 5) PTHR22847:SF480 - PROTEIN TOPLESS-RELATED	Chromosome11	-1	8546624	8558043	1	Manes.11G061200.3	Manes.11G061200.3.p	8546624	8558043	PF00400	WD40	PTHR22847	FAMILY NOT NAMED	GO:0005515	protein binding					KOG0266	WD40 repeat-containing protein					SM00320	no description			PS50082	WD_REPEATS_2
Chromosome11	6600507	8959420	Chromosome11	8595062	8597687	Manes.11G061300	0	+	Manes.11G061300	IPR013057		Mesculenta_v8.1	671	Mes	(1 of 2) PF01490//PF03222 - Transmembrane amino acid transporter protein (Aa_trans) // Tryptophan/tyrosine permease family (Trp_Tyr_perm)	Chromosome11	1	8595063	8597687		Manes.11G061300.2	Manes.11G061300.2.p	8595063	8597527	PF01490	Aa_trans	PTHR22950	FAMILY NOT NAMED							KOG1305	Amino acid transporter protein
Chromosome11	6600507	8959420	Chromosome11	8598440	8603960	Manes.11G061400	0	-	Manes.11G061400	IPR002885		Mesculenta_v8.1	671	Mes	(1 of 80) PF01535//PF13041//PF14432 - PPR repeat (PPR) // PPR repeat family (PPR_2) // DYW family of nucleic acid deaminases (DYW_deaminase)	Chromosome11	-1	8598441	8603960	1	Manes.11G061400.1	Manes.11G061400.1.p	8598441	8603960	PF01535	PPR	PTHR24015	FAMILY NOT NAMED																	PS51375	PPR
Chromosome11	6600507	8959420	Chromosome11	8609989	8610677	Manes.11G061450	0	+	Manes.11G061450			Mesculenta_v8.1	671	Mes		Chromosome11	1	8609990	8610677	1	Manes.11G061450.1	Manes.11G061450.1.p	8609990	8610677
Chromosome11	6600507	8959420	Chromosome11	8614210	8614783	Manes.11G061500	0	+	Manes.11G061500			Mesculenta_v8.1	671	Mes	(1 of 1569) 2.7.11.1 - Non-specific serine/threonine protein kinase / Threonine-specific protein kinase	Chromosome11	1	8614211	8614783	1	Manes.11G061500.1	Manes.11G061500.1.p	8614211	8614783			PTHR33915				2.7.11.1	Non-specific serine/threonine protein kinase
Chromosome11	6600507	8959420	Chromosome11	8615465	8618604	Manes.11G061600	0	-	Manes.11G061600	IPR010658		Mesculenta_v8.1	671	Mes	(1 of 2) PTHR21576//PTHR21576:SF41 - UNCHARACTERIZED NODULIN-LIKE PROTEIN // MAJOR FACILITATOR SUPERFAMILY PROTEIN	Chromosome11	-1	8615466	8618604	1	Manes.11G061600.1	Manes.11G061600.1.p	8615466	8618604	PF06813	Nodulin-like	PTHR21576	FAMILY NOT NAMED
Chromosome11	6600507	8959420	Chromosome11	8622555	8623194	Manes.11G061800	0	-	Manes.11G061800			Mesculenta_v8.1	671	Mes		Chromosome11	-1	8622556	8623194	1	Manes.11G061800.1	Manes.11G061800.1.p	8622556	8623194			PTHR33132
Chromosome11	6600507	8959420	Chromosome11	8626069	8641935	Manes.11G061900	0	-	Manes.11G061900			Mesculenta_v8.1	671	Mes	(1 of 2) K14972 - PAX-interacting protein 1 (PAXIP1, PTIP)	Chromosome11	-1	8626070	8641935	1	Manes.11G061900.1	Manes.11G061900.1.p	8626070	8641935	PF16987	KIX_2	PTHR33137										K14972	PAX-interacting protein 1
Chromosome11	6600507	8959420	Chromosome11	8650839	8655776	Manes.11G062000	0	-	Manes.11G062000			Mesculenta_v8.1	671	Mes	(1 of 3) PF16987 - KIX domain (KIX_2)	Chromosome11	-1	8650840	8655776	1	Manes.11G062000.4	Manes.11G062000.4.p	8650840	8655776	PF16987	KIX_2	PTHR33137
Chromosome11	6600507	8959420	Chromosome11	8727592	8730084	Manes.11G062600	0	-	Manes.11G062600	IPR004158		Mesculenta_v8.1	671	Mes	(1 of 44) PF03140 - Plant protein of unknown function (DUF247)	Chromosome11	-1	8727593	8730084	1	Manes.11G062600.1	Manes.11G062600.1.p	8727593	8730084	PF03140	DUF247	PTHR31549
Chromosome11	6600507	8959420	Chromosome11	8730084	8732056	Manes.11G062700	0	-	Manes.11G062700	IPR002885		Mesculenta_v8.1	671	Mes	(1 of 38) PF01535//PF12854//PF13041 - PPR repeat (PPR) // PPR repeat (PPR_1) // PPR repeat family (PPR_2)	Chromosome11	-1	8730085	8732056	1	Manes.11G062700.1	Manes.11G062700.1.p	8730085	8732056	PF01535	PPR	PTHR24015	FAMILY NOT NAMED																	PS51375	PPR
Chromosome11	6600507	8959420	Chromosome11	8733184	8743739	Manes.11G062800	0	+	Manes.11G062800	IPR001804		Mesculenta_v8.1	671	Mes	(1 of 1) 1.1.1.85 - 3-isopropylmalate dehydrogenase / IMDH	Chromosome11	1	8733185	8743739	1	Manes.11G062800.1	Manes.11G062800.1.p	8733185	8743739	PF00180	Iso_dh	PTHR11835	FAMILY NOT NAMED	GO:0000287	magnesium ion binding	1.1.1.85	3-isopropylmalate dehydrogenase	BRANCHED-CHAIN-AA-SYN-PWY	superpathway of branched chain amino acid biosynthesis			K00052	3-isopropylmalate dehydrogenase [EC:1.1.1.85]
Chromosome11	6600507	8959420	Chromosome11	8743523	8746219	Manes.11G062850	0	+	Manes.11G062850	IPR011422		Mesculenta_v8.1	671	Mes	(1 of 3) PF07576 - BRCA1-associated protein 2 (BRAP2)	Chromosome11	1	8743524	8746219	1	Manes.11G062850.1	Manes.11G062850.1.p	8743524	8746219	PF07576	BRAP2	PTHR24007	FAMILY NOT NAMED																			PD017029	O80996_ARATH_O80996;
Chromosome11	6600507	8959420	Chromosome11	8749103	8750981	Manes.11G062900	0	-	Manes.11G062900	IPR001471		Mesculenta_v8.1	671	Mes	(1 of 1) PTHR31677:SF3 - ETHYLENE-RESPONSIVE TRANSCRIPTION FACTOR 14-RELATED	Chromosome11	-1	8749104	8750981	1	Manes.11G062900.1	Manes.11G062900.1.p	8749104	8750981	PF00847	AP2	PTHR31677		GO:0003700	transcription factor activity, sequence-specific DNA binding											SM00380	no description			PS51032	AP2_ERF
Chromosome11	6600507	8959420	Chromosome11	8755246	8758965	Manes.11G063000	0	-	Manes.11G063000	IPR004636		Mesculenta_v8.1	671	Mes	(1 of 2) 2.6.1.11 - Acetylornithine transaminase / Succinylornithine aminotransferase	Chromosome11	-1	8755247	8758965	1	Manes.11G063000.3	Manes.11G063000.3.p	8755247	8758965	PF00202	Aminotran_3	PTHR11986	FAMILY NOT NAMED	GO:0006525	arginine metabolic process	2.6.1.11	Acetylornithine transaminase	ARGSYNBSUB-PWY	L-arginine biosynthesis II (acetyl cycle)	KOG1401	Acetylornithine aminotransferase	K00818	acetylornithine aminotransferase [EC:2.6.1.11]
Chromosome11	6600507	8959420	Chromosome11	8758965	8761652	Manes.11G063100	0	-	Manes.11G063100	IPR006553		Mesculenta_v8.1	671	Mes	(1 of 16) K10268 - F-box and leucine-rich repeat protein 2/20 (FBXL2_20)	Chromosome11	-1	8758966	8761652	1	Manes.11G063100.1	Manes.11G063100.1.p	8758966	8761652			PTHR24006	FAMILY NOT NAMED							KOG1947	Leucine rich repeat proteins, some proteins contain F-box	K10268	F-box and leucine-rich repeat protein 2/20			SM00367	no description
Chromosome11	6600507	8959420	Chromosome11	8763128	8767300	Manes.11G063200	0	+	Manes.11G063200	IPR001810		Mesculenta_v8.1	671	Mes	(1 of 166) PF00646 - F-box domain (F-box)	Chromosome11	1	8763129	8767300	1	Manes.11G063200.1	Manes.11G063200.1.p	8763129	8767300	PF00646	F-box	PTHR32133		GO:0005515	protein binding											SM00256	no description			PS50181	FBOX
Chromosome11	6600507	8959420	Chromosome11	8790278	8797824	Manes.11G063300	0	-	Manes.11G063300	IPR003439		Mesculenta_v8.1	671	Mes	(1 of 5) 3.6.3.17 - Monosaccharide-transporting ATPase	Chromosome11	-1	8790279	8797824	1	Manes.11G063300.1	Manes.11G063300.1.p	8790279	8797824	PF00005	ABC_tran	PTHR19241	FAMILY NOT NAMED	GO:0005524	ATP binding	3.6.3.17	Monosaccharide-transporting ATPase									SM00382	no description			PS50893	ABC_TRANSPORTER_2
Chromosome11	6600507	8959420	Chromosome11	8815022	8866768	Manes.11G063400	0	-	Manes.11G063400	IPR003439		Mesculenta_v8.1	671	Mes	(1 of 6) 3.6.3.19 - Maltose-transporting ATPase	Chromosome11	-1	8815023	8866768	1	Manes.11G063400.1	Manes.11G063400.1.p	8815244	8822796	PF00005	ABC_tran	PTHR19241	FAMILY NOT NAMED	GO:0005524	ATP binding	3.6.3.19	Maltose-transporting ATPase									SM00382	no description			PS50893	ABC_TRANSPORTER_2
Chromosome11	6600507	8959420	Chromosome11	8860153	8867593	Manes.11G063500	0	-	Manes.11G063500	IPR003439		Mesculenta_v8.1	671	Mes	(1 of 11) 3.6.3.34 - Iron-chelate-transporting ATPase	Chromosome11	-1	8860154	8867593	1	Manes.11G063500.1	Manes.11G063500.1.p	8860154	8867593	PF00005	ABC_tran	PTHR19241	FAMILY NOT NAMED	GO:0005524	ATP binding	3.6.3.34	Iron-chelate-transporting ATPase									SM00382	no description			PS50893	ABC_TRANSPORTER_2
Chromosome11	6600507	8959420	Chromosome11	8869956	8877965	Manes.11G063600	0	-	Manes.11G063600	IPR003439		Mesculenta_v8.1	671	Mes	(1 of 11) 3.6.3.34 - Iron-chelate-transporting ATPase	Chromosome11	-1	8869957	8877965	1	Manes.11G063600.1	Manes.11G063600.1.p	8869957	8877965	PF00005	ABC_tran	PTHR19241	FAMILY NOT NAMED	GO:0005524	ATP binding	3.6.3.34	Iron-chelate-transporting ATPase									SM00382	no description			PS50893	ABC_TRANSPORTER_2
Chromosome11	6600507	8959420	Chromosome11	8884069	8884864	Manes.11G063700	0	-	Manes.11G063700			Mesculenta_v8.1	671	Mes		Chromosome11	-1	8884070	8884864	1	Manes.11G063700.3	Manes.11G063700.3.p	8884070	8884864
Chromosome11	6600507	8959420	Chromosome11	8895772	8900236	Manes.11G063800	0	+	Manes.11G063800	IPR000719		Mesculenta_v8.1	671	Mes	(1 of 1569) 2.7.11.1 - Non-specific serine/threonine protein kinase / Threonine-specific protein kinase	Chromosome11	1	8895773	8900236	1	Manes.11G063800.1	Manes.11G063800.1.p	8895773	8900236	PF07714	Pkinase_Tyr	PTHR27001		GO:0004672	protein kinase activity	2.7.11.1	Non-specific serine/threonine protein kinase			KOG1187	Serine/threonine protein kinase					SM00219	no description			PS50011	PROTEIN_KINASE_DOM
Chromosome11	6600507	8959420	Chromosome11	8900768	8901356	Manes.11G063900	0	+	Manes.11G063900	IPR025322	Protein of unknown function DUF4228, plant	Mesculenta_v8.1	671	Mes	(1 of 53) PF14009 - Domain of unknown function (DUF4228) (DUF4228)	Chromosome11	1	8900769	8901356	1	Manes.11G063900.1	Manes.11G063900.1.p	8900769	8901356	PF14009	DUF4228	PTHR33052
Chromosome11	6600507	8959420	Chromosome11	8901788	8905954	Manes.11G064002	0	+	Manes.11G064002	IPR014720		Mesculenta_v8.1	671	Mes	(1 of 5) PF14709 - double strand RNA binding domain from DEAD END PROTEIN 1 (DND1_DSRM)	Chromosome11	1	8901789	8905954	1	Manes.11G064002.1	Manes.11G064002.1.p	8901789	8905954	PF14709	DND1_DSRM															SM00358	no description			PS50137	DS_RBD
Chromosome11	6600507	8959420	Chromosome11	8910496	8911777	Manes.11G064100	0	-	Manes.11G064100	IPR001471		Mesculenta_v8.1	671	Mes	(1 of 5) PTHR31194//PTHR31194:SF4 - SHN SHINE , DNA BINDING / TRANSCRIPTION FACTOR // ETHYLENE-RESPONSIVE TRANSCRIPTION FACTOR ERF003	Chromosome11	-1	8910497	8911777	1	Manes.11G064100.1	Manes.11G064100.1.p	8910497	8911777	PF00847	AP2	PTHR31194		GO:0003700	transcription factor activity, sequence-specific DNA binding											SM00380	no description			PS51032	AP2_ERF
Chromosome11	6600507	8959420	Chromosome11	8915104	8916895	Manes.11G064200	0	-	Manes.11G064200	IPR001471		Mesculenta_v8.1	671	Mes	(1 of 5) PTHR31194:SF4 - ETHYLENE-RESPONSIVE TRANSCRIPTION FACTOR ERF003	Chromosome11	-1	8915105	8916895	1	Manes.11G064200.1	Manes.11G064200.1.p	8915105	8916895	PF00847	AP2	PTHR31194		GO:0003700	transcription factor activity, sequence-specific DNA binding											SM00380	no description			PS51032	AP2_ERF
Chromosome11	6600507	8959420	Chromosome11	8925362	8925746	Manes.11G064251	0	-	Manes.11G064251			Mesculenta_v8.1	671	Mes		Chromosome11	-1	8925363	8925746	1	Manes.11G064251.1	Manes.11G064251.1.p	8925363	8925746
Chromosome11	6600507	8959420	Chromosome11	8932759	8939944	Manes.11G064300	0	+	Manes.11G064300	IPR005176		Mesculenta_v8.1	671	Mes	(1 of 3) K17824 - DCN1-like protein 4/5 (DCUN1D4_5)	Chromosome11	1	8932760	8939944	1	Manes.11G064300.3	Manes.11G064300.3.p	8932760	8939944	PF03556	DUF298	PTHR12281	FAMILY NOT NAMED							KOG3077	Uncharacterized conserved protein	K17824	DCN1-like protein 4/5							PS51229	DCUN1
Chromosome11	6600507	8959420	Chromosome11	8942022	8944700	Manes.11G064400	0	-	Manes.11G064400	IPR008580		Mesculenta_v8.1	671	Mes	(1 of 13) KOG0324 - Uncharacterized conserved protein	Chromosome11	-1	8942023	8944700	1	Manes.11G064400.1	Manes.11G064400.1.p	8942023	8944700	PF05903	DUF862	PTHR12378	FAMILY NOT NAMED							KOG0324	Uncharacterized conserved protein
Chromosome11	6600507	8959420	Chromosome11	8951569	8956302	Manes.11G064500	0	+	Manes.11G064500			Mesculenta_v8.1	671	Mes		Chromosome11	1	8951570	8956302	1	Manes.11G064500.1	Manes.11G064500.1.p	8951570	8956302			PTHR36339
Chromosome11	8959420	11729302	Chromosome11	8957518	8959973	Manes.11G064600	0	+	Manes.11G064600	IPR003428		Mesculenta_v8.1	671	Mes	(1 of 2) PTHR10826//PTHR10826:SF14 - COMPLEMENT COMPONENT 1 // SUBFAMILY NOT NAMED	Chromosome11	1	8957519	8959973	1	Manes.11G064600.5	Manes.11G064600.5.p	8957519	8959973	PF02330	MAM33	PTHR10826	COMPLEMENT COMPONENT 1	GO:0005759	mitochondrial matrix					KOG2536	MAM33, mitochondrial matrix glycoprotein	K15414	complement component 1 Q subcomponent-binding protein, mitochondrial
Chromosome11	8959420	11729302	Chromosome11	8962805	8964871	Manes.11G064700	0	-	Manes.11G064700	IPR007087		Mesculenta_v8.1	671	Mes		Chromosome11	-1	8962806	8964871	1	Manes.11G064700.1	Manes.11G064700.1.p	8962806	8964871					GO:0046872	metal ion binding															PS50157	ZINC_FINGER_C2H2_2
Chromosome11	8959420	11729302	Chromosome11	8982274	8988504	Manes.11G064800	0	-	Manes.11G064800	IPR023601		Mesculenta_v8.1	671	Mes	(1 of 3) K08495 - golgi SNAP receptor complex member 1 (GOSR1, GOS1)	Chromosome11	-1	8982275	8988504	1	Manes.11G064800.1	Manes.11G064800.1.p	8982275	8988504	PF12352	V-SNARE_C	PTHR21094	FAMILY NOT NAMED	GO:0000139	Golgi membrane					KOG3208	SNARE protein GS28	K08495	golgi SNAP receptor complex member 1
Chromosome11	8959420	11729302	Chromosome11	8992438	8995470	Manes.11G064900	0	+	Manes.11G064900	IPR005998		Mesculenta_v8.1	671	Mes	(1 of 1) PTHR11524//PTHR11524:SF11 - 60S RIBOSOMAL PROTEIN L7 // 60S RIBOSOMAL PROTEIN L7-1	Chromosome11	1	8992439	8995470	1	Manes.11G064900.1	Manes.11G064900.1.p	8992439	8995470	PF00327	Ribosomal_L30	PTHR11524	FAMILY NOT NAMED							KOG3184	60S ribosomal protein L7	K02937	large subunit ribosomal protein L7e
Chromosome11	8959420	11729302	Chromosome11	8996527	9011264	Manes.11G065000	0	+	Manes.11G065000	IPR007231		Mesculenta_v8.1	671	Mes	(1 of 1) K14309 - nuclear pore complex protein Nup93 (NUP93, NIC96)	Chromosome11	1	8996528	9011264	1	Manes.11G065000.5	Manes.11G065000.5.p	8996528	9011264	PF04097	Nic96	PTHR11225	FAMILY NOT NAMED	GO:0005643	nuclear pore							K14309	nuclear pore complex protein Nup93
Chromosome11	8959420	11729302	Chromosome11	9013350	9016892	Manes.11G065050	0	+	Manes.11G065050			Mesculenta_v8.1	671	Mes		Chromosome11	1	9013351	9016892	1	Manes.11G065050.1	Manes.11G065050.1.p	9013351	9016892			PTHR35462
Chromosome11	8959420	11729302	Chromosome11	9020808	9029851	Manes.11G065100	0	+	Manes.11G065100	IPR005379		Mesculenta_v8.1	671	Mes	(1 of 3) PTHR21596//PTHR21596:SF3 - RIBONUCLEASE P SUBUNIT P38 // F16A14.2-RELATED	Chromosome11	1	9020809	9029851	1	Manes.11G065100.4	Manes.11G065100.4.p	9020809	9029850	PF03468	XS	PTHR21596	FAMILY NOT NAMED	GO:0031047	gene silencing by RNA
Chromosome11	8959420	11729302	Chromosome11	9035322	9035643	Manes.11G065125	0	-	Manes.11G065125			Mesculenta_v8.1	671	Mes		Chromosome11	-1	9035323	9035643	1	Manes.11G065125.1	Manes.11G065125.1.p	9035323	9035643
Chromosome11	8959420	11729302	Chromosome11	9036665	9040160	Manes.11G060300	0	+	Manes.11G060300	IPR006941		Mesculenta_v8.1	671	Mes	(1 of 7) K12581 - CCR4-NOT transcription complex subunit 7/8 (CNOT7_8, CAF1, POP2)	Chromosome11	1	9036666	9040160	1	Manes.11G060300.1	Manes.11G060300.1.p	9036666	9040160	PF04857	CAF1	PTHR10797	CCR4-NOT TRANSCRIPTION COMPLEX SUBUNIT	GO:0005634	nucleus	3.1.13.4	Poly(A)-specific ribonuclease			KOG0304	mRNA deadenylase subunit	K12581	CCR4-NOT transcription complex subunit 7/8
Chromosome11	8959420	11729302	Chromosome11	9043208	9047996	Manes.11G060400	0	-	Manes.11G060400	IPR008504		Mesculenta_v8.1	671	Mes	(1 of 2) KOG4455 - Uncharacterized conserved protein	Chromosome11	-1	9043209	9047996	1	Manes.11G060400.1	Manes.11G060400.1.p	9043209	9047996	PF07019	Rab5ip	PTHR20994	FAMILY NOT NAMED	GO:0005783	endoplasmic reticulum					KOG4455	Uncharacterized conserved protein
Chromosome11	8959420	11729302	Chromosome11	9049556	9051118	Manes.11G060425	0	+	Manes.11G060425			Mesculenta_v8.1	671	Mes		Chromosome11	1	9049557	9051118	1	Manes.11G060425.1	Manes.11G060425.1.p	9049557	9051118
Chromosome11	8959420	11729302	Chromosome11	9060097	9062294	Manes.11G060450	0	-	Manes.11G060450	IPR003656		Mesculenta_v8.1	671	Mes	(1 of 24) PTHR23272//PTHR23272:SF12 - BED FINGER-RELATED // SUBFAMILY NOT NAMED	Chromosome11	-1	9060098	9062294	1	Manes.11G060450.1	Manes.11G060450.1.p	9060098	9062294	PF02892	zf-BED	PTHR23272	FAMILY NOT NAMED	GO:0003677	DNA binding					KOG1121	Tam3-transposase (Ac family)					SM00614	no description			PS50808	ZF_BED
Chromosome11	8959420	11729302	Chromosome11	9063590	9065892	Manes.11G060433	0	+	Manes.11G060433	IPR003656		Mesculenta_v8.1	671	Mes	(1 of 24) PTHR23272//PTHR23272:SF12 - BED FINGER-RELATED // SUBFAMILY NOT NAMED	Chromosome11	1	9063591	9065892	1	Manes.11G060433.1	Manes.11G060433.1.p	9063591	9065892	PF02892	zf-BED	PTHR23272	FAMILY NOT NAMED	GO:0003677	DNA binding					KOG1121	Tam3-transposase (Ac family)					SM00614	no description			PS50808	ZF_BED
Chromosome11	8959420	11729302	Chromosome11	9068986	9079232	Manes.11G065200	0	-	Manes.11G065200	IPR018962		Mesculenta_v8.1	671	Mes	(1 of 1) PTHR34051:SF2 - PROTEIN LOW PSII ACCUMULATION 3, CHLOROPLASTIC	Chromosome11	-1	9068987	9079232	1	Manes.11G065200.1	Manes.11G065200.1.p	9068987	9079232	PF09353	DUF1995	PTHR34051
Chromosome11	8959420	11729302	Chromosome11	9080363	9082424	Manes.11G065300	0	+	Manes.11G065300	IPR000530		Mesculenta_v8.1	671	Mes	(1 of 3) K02951 - small subunit ribosomal protein S12e (RP-S12e, RPS12)	Chromosome11	1	9080364	9082424	1	Manes.11G065300.1	Manes.11G065300.1.p	9080364	9082424	PF01248	Ribosomal_L7Ae	PTHR11843	FAMILY NOT NAMED	GO:0003735	structural constituent of ribosome					KOG3406	40S ribosomal protein S12	K02951	small subunit ribosomal protein S12e
Chromosome11	8959420	11729302	Chromosome11	9084310	9106726	Manes.11G065400	0	-	Manes.11G065400	IPR014848		Mesculenta_v8.1	671	Mes	(1 of 2) PF08737 - Rgp1 (Rgp1)	Chromosome11	-1	9084311	9106726	1	Manes.11G065400.6	Manes.11G065400.6.p	9084311	9106726	PF08737	Rgp1	PTHR12507	FAMILY NOT NAMED
Chromosome11	8959420	11729302	Chromosome11	9127715	9131631	Manes.11G065500	0	+	Manes.11G065500	IPR002225		Mesculenta_v8.1	671	Mes	(1 of 2) K09753 - cinnamoyl-CoA reductase (CCR)	Chromosome11	1	9127716	9131631	1	Manes.11G065500.1	Manes.11G065500.1.p	9127716	9131631	PF01073	3Beta_HSD	PTHR10366	FAMILY NOT NAMED	GO:0003854	3-beta-hydroxy-delta5-steroid dehydrogenase activity	1.2.1.44	Cinnamoyl-CoA reductase	PWY-361	phenylpropanoid biosynthesis	KOG1502	Flavonol reductase/cinnamoyl-CoA reductase	K09753	cinnamoyl-CoA reductase [EC:1.2.1.44]
Chromosome11	8959420	11729302	Chromosome11	9142913	9151032	Manes.11G065600	0	-	Manes.11G065600	IPR007942		Mesculenta_v8.1	671	Mes	(1 of 4) PF05278 - Arabidopsis phospholipase-like protein (PEARLI 4) (PEARLI-4)	Chromosome11	-1	9142914	9151032	1	Manes.11G065600.1	Manes.11G065600.1.p	9142914	9151032	PF05278	PEARLI-4	PTHR12663	FAMILY NOT NAMED
Chromosome11	8959420	11729302	Chromosome11	9158136	9159516	Manes.11G065650	0	+	Manes.11G065650			Mesculenta_v8.1	671	Mes		Chromosome11	1	9158137	9159516	1	Manes.11G065650.1	Manes.11G065650.1.p	9158137	9159516
Chromosome11	8959420	11729302	Chromosome11	9171755	9173103	Manes.11G065700	0	-	Manes.11G065700	IPR005123		Mesculenta_v8.1	671	Mes	(1 of 5) PTHR10209//PTHR10209:SF154 - OXIDOREDUCTASE, 2OG-FE II OXYGENASE FAMILY PROTEIN // SUBFAMILY NOT NAMED	Chromosome11	-1	9171756	9173103	1	Manes.11G065700.1	Manes.11G065700.1.p	9171756	9173103	PF03171	2OG-FeII_Oxy	PTHR10209	OXIDOREDUCTASE, 2OG-FE(II) OXYGENASE FAMILY PROTEIN	GO:0016491	oxidoreductase activity	4.2.3.19	Ent-kaurene synthase	PWY-5032	<i>ent</i>-kaurene biosynthesis I	KOG0143	Iron/ascorbate family oxidoreductases									PS51471	FE2OG_OXY
Chromosome11	8959420	11729302	Chromosome11	9215907	9221553	Manes.11G065775	0	-	Manes.11G065775	IPR001046		Mesculenta_v8.1	671	Mes	(1 of 3) PTHR11706:SF33 - NATURAL RESISTANCE-ASSOCIATED MACROPHAGE PROTEIN 1	Chromosome11	-1	9215908	9221553	1	Manes.11G065775.1	Manes.11G065775.1.p	9215908	9221553	PF01566	Nramp	PTHR11706	FAMILY NOT NAMED	GO:0005215	transporter activity
Chromosome11	8959420	11729302	Chromosome11	9221834	9227911	Manes.11G065850	0	-	Manes.11G065850	IPR000878		Mesculenta_v8.1	671	Mes	(1 of 2) 2.1.1.98 - Diphthine synthase	Chromosome11	-1	9221835	9227911	1	Manes.11G065850.2	Manes.11G065850.2.p	9221835	9227911	PF00590	TP_methylase	PTHR10882	DIPHTHINE SYNTHASE	GO:0004164	diphthine synthase activity	2.1.1.98	Diphthine synthase			KOG3123	Diphthine synthase	K00586	diphthine synthase [EC:2.1.1.98]
Chromosome11	8959420	11729302	Chromosome11	9228076	9230149	Manes.11G066000	0	-	Manes.11G066000	IPR002283		Mesculenta_v8.1	671	Mes	(1 of 5) PTHR10209//PTHR10209:SF154 - OXIDOREDUCTASE, 2OG-FE II OXYGENASE FAMILY PROTEIN // SUBFAMILY NOT NAMED	Chromosome11	-1	9228077	9230149	1	Manes.11G066000.2	Manes.11G066000.2.p	9228077	9230149	PF03171	2OG-FeII_Oxy	PTHR10209	OXIDOREDUCTASE, 2OG-FE(II) OXYGENASE FAMILY PROTEIN	GO:0005506	iron ion binding					KOG0143	Iron/ascorbate family oxidoreductases									PS51471	FE2OG_OXY
Chromosome11	8959420	11729302	Chromosome11	9231469	9240100	Manes.11G066100	0	-	Manes.11G066100	IPR001046		Mesculenta_v8.1	671	Mes	(1 of 2) K03322 - manganese transport protein (mntH)	Chromosome11	-1	9231470	9240100	1	Manes.11G066100.4	Manes.11G066100.4.p	9231470	9240100	PF01566	Nramp	PTHR11706	FAMILY NOT NAMED	GO:0005215	transporter activity							K03322	manganese transport protein
Chromosome11	8959420	11729302	Chromosome11	9251251	9266715	Manes.11G066200	0	-	Manes.11G066200	IPR001046		Mesculenta_v8.1	671	Mes	(1 of 2) K03322 - manganese transport protein (mntH)	Chromosome11	-1	9251252	9266715	1	Manes.11G066200.10	Manes.11G066200.10.p	9251252	9266715	PF01566	Nramp	PTHR11706	FAMILY NOT NAMED	GO:0005215	transporter activity							K03322	manganese transport protein
Chromosome11	8959420	11729302	Chromosome11	9287538	9288912	Manes.11G066400	0	-	Manes.11G066400	IPR000719		Mesculenta_v8.1	671	Mes	(1 of 2) PF00069//PF03822 - Protein kinase domain (Pkinase) // NAF domain (NAF)	Chromosome11	-1	9287539	9288912	1	Manes.11G066400.1	Manes.11G066400.1.p	9287539	9288912	PF00069	Pkinase	PTHR24347	FAMILY NOT NAMED	GO:0004672	protein kinase activity	2.7.11.1	Non-specific serine/threonine protein kinase			KOG0583	Serine/threonine protein kinase	K07198	5'-AMP-activated protein kinase, catalytic alpha subunit [EC:2.7.11.11]			SM00219	no description			PS50011	PROTEIN_KINASE_DOM
Chromosome11	8959420	11729302	Chromosome11	9469194	9471365	Manes.11G066500	0	+	Manes.11G066500	IPR003657		Mesculenta_v8.1	671	Mes	(1 of 2) PTHR31429//PTHR31429:SF3 - FAMILY NOT NAMED // WRKY TRANSCRIPTION FACTOR 40-RELATED	Chromosome11	1	9469195	9471365	1	Manes.11G066500.1	Manes.11G066500.1.p	9469195	9471365	PF03106	WRKY	PTHR31429		GO:0003700	transcription factor activity, sequence-specific DNA binding											SM00774	no description			PS50811	WRKY
Chromosome11	8959420	11729302	Chromosome11	9472918	9479558	Manes.11G066600	0	-	Manes.11G066600	IPR005019		Mesculenta_v8.1	671	Mes	(1 of 9) 3.2.2.20 - DNA-3-methyladenine glycosylase I / DNA-3-methyladenine glycosidase I	Chromosome11	-1	9472919	9479558	1	Manes.11G066600.3	Manes.11G066600.3.p	9472919	9479558	PF03352	Adenine_glyco	PTHR31116		GO:0006284	base-excision repair	3.2.2.20	DNA-3-methyladenine glycosylase I					K01246	DNA-3-methyladenine glycosylase I [EC:3.2.2.20]
Chromosome11	8959420	11729302	Chromosome11	9496474	9498207	Manes.11G066700	0	+	Manes.11G066700	IPR000182		Mesculenta_v8.1	671	Mes	(1 of 1) PTHR23091//PTHR23091:SF195 - N-TERMINAL ACETYLTRANSFERASE // SUBFAMILY NOT NAMED	Chromosome11	1	9496475	9498207	1	Manes.11G066700.1	Manes.11G066700.1.p	9496475	9498207	PF00583	Acetyltransf_1	PTHR23091	FAMILY NOT NAMED	GO:0008080	N-acetyltransferase activity	2.3.1.88	Peptide alpha-N-acetyltransferase													PS51186	GNAT
Chromosome11	8959420	11729302	Chromosome11	9502862	9533194	Manes.11G066800	0	-	Manes.11G066800	IPR003439		Mesculenta_v8.1	671	Mes	(1 of 1) K05674 - ATP-binding cassette, subfamily C (CFTR/MRP), member 10 (ABCC10)	Chromosome11	-1	9502863	9533194	1	Manes.11G066800.2	Manes.11G066800.2.p	9502863	9533194	PF00005	ABC_tran	PTHR24223	FAMILY NOT NAMED	GO:0005524	ATP binding	3.6.3.44	Xenobiotic-transporting ATPase					K05674	ATP-binding cassette, subfamily C (CFTR/MRP), member 10			SM00382	no description			PS50893	ABC_TRANSPORTER_2
Chromosome11	8959420	11729302	Chromosome11	9538668	9544022	Manes.11G066900	0	-	Manes.11G066900	IPR000048		Mesculenta_v8.1	671	Mes	(1 of 2) PTHR10217//PTHR10217:SF489 - VOLTAGE AND LIGAND GATED POTASSIUM CHANNEL // CYCLIC NUCLEOTIDE-GATED ION CHANNEL 7-RELATED	Chromosome11	-1	9538669	9544022	1	Manes.11G066900.1	Manes.11G066900.1.p	9538669	9544022	PF00027	cNMP_binding	PTHR10217:SF489		GO:0005216	ion channel activity							K05391	cyclic nucleotide gated channel, other eukaryote			SM00100	no description			PS50042	CNMP_BINDING_3
Chromosome11	8959420	11729302	Chromosome11	9552477	9552952	Manes.11G066950	0	-	Manes.11G066950			Mesculenta_v8.1	671	Mes		Chromosome11	-1	9552478	9552952	1	Manes.11G066950.1	Manes.11G066950.1.p	9552478	9552952
Chromosome11	8959420	11729302	Chromosome11	9557599	9560643	Manes.11G067000	0	+	Manes.11G067000	IPR000719		Mesculenta_v8.1	671	Mes	(1 of 50) KOG0583 - Serine/threonine protein kinase	Chromosome11	1	9557600	9560643	1	Manes.11G067000.1	Manes.11G067000.1.p	9557600	9560643	PF00069	Pkinase	PTHR27006		GO:0004672	protein kinase activity	2.7.11.1	Non-specific serine/threonine protein kinase			KOG0583	Serine/threonine protein kinase					SM00219	no description			PS50011	PROTEIN_KINASE_DOM
Chromosome11	8959420	11729302	Chromosome11	9563891	9571472	Manes.11G067100	0	+	Manes.11G067100	IPR003439		Mesculenta_v8.1	671	Mes	(1 of 1) PF00005//PF01061//PF08370 - ABC transporter (ABC_tran) // ABC-2 type transporter (ABC2_membrane) // Plant PDR ABC transporter associated (PDR_assoc)	Chromosome11	1	9563892	9571472	1	Manes.11G067100.2	Manes.11G067100.2.p	9563892	9571472	PF00005	ABC_tran	PTHR19241	FAMILY NOT NAMED	GO:0005524	ATP binding	3.6.3.17	Monosaccharide-transporting ATPase									SM00382	no description			PS50893	ABC_TRANSPORTER_2
Chromosome11	8959420	11729302	Chromosome11	9572904	9574259	Manes.11G067200	0	-	Manes.11G067200	IPR003245		Mesculenta_v8.1	671	Mes	(1 of 57) PF02298 - Plastocyanin-like domain (Cu_bind_like)	Chromosome11	-1	9572905	9574259	1	Manes.11G067200.1	Manes.11G067200.1.p	9572905	9574259	PF02298	Cu_bind_like	PTHR33021		GO:0009055	electron carrier activity															PS51485	PHYTOCYANIN	PD003122	UMEC_ARMRU_P42849;
Chromosome11	8959420	11729302	Chromosome11	9576519	9579871	Manes.11G067300	0	-	Manes.11G067300	IPR002885		Mesculenta_v8.1	671	Mes	(1 of 52) PF01535//PF13041//PF13812 - PPR repeat (PPR) // PPR repeat family (PPR_2) // Pentatricopeptide repeat domain (PPR_3)	Chromosome11	-1	9576520	9579871	1	Manes.11G067300.1	Manes.11G067300.1.p	9576520	9579871	PF01535	PPR	PTHR24015	FAMILY NOT NAMED																	PS51375	PPR
Chromosome11	8959420	11729302	Chromosome11	9607128	9614127	Manes.11G067400	0	+	Manes.11G067400	IPR000719		Mesculenta_v8.1	671	Mes	(1 of 74) PF00069//PF00560//PF08263//PF13855 - Protein kinase domain (Pkinase) // Leucine Rich Repeat (LRR_1) // Leucine rich repeat N-terminal domain (LRRNT_2) // Leucine rich repeat (LRR_8)	Chromosome11	1	9607129	9614127	1	Manes.11G067400.1	Manes.11G067400.1.p	9607129	9614127	PF00069	Pkinase	PTHR27000		GO:0004672	protein kinase activity	2.7.11.1	Non-specific serine/threonine protein kinase			KOG1187	Serine/threonine protein kinase					SM00219	no description			PS50011	PROTEIN_KINASE_DOM
Chromosome11	8959420	11729302	Chromosome11	9615845	9618475	Manes.11G067500	0	-	Manes.11G067500	IPR013126		Mesculenta_v8.1	671	Mes	(1 of 3) PTHR19375//PTHR19375:SF229 - HEAT SHOCK PROTEIN 70KDA // HEAT SHOCK 70 KDA PROTEIN 5	Chromosome11	-1	9615846	9618475	1	Manes.11G067500.1	Manes.11G067500.1.p	9615846	9618475	PF00012	HSP70	PTHR19375	FAMILY NOT NAMED									K03283	heat shock 70kDa protein 1/8
Chromosome11	8959420	11729302	Chromosome11	9620191	9623209	Manes.11G067600	0	+	Manes.11G067600	IPR013126		Mesculenta_v8.1	671	Mes	(1 of 3) PTHR19375//PTHR19375:SF229 - HEAT SHOCK PROTEIN 70KDA // HEAT SHOCK 70 KDA PROTEIN 5	Chromosome11	1	9620192	9623209	1	Manes.11G067600.1	Manes.11G067600.1.p	9620192	9623209	PF00012	HSP70	PTHR19375	FAMILY NOT NAMED									K03283	heat shock 70kDa protein 1/8
Chromosome11	8959420	11729302	Chromosome11	9623298	9624554	Manes.11G067700	0	+	Manes.11G067700			Mesculenta_v8.1	671	Mes		Chromosome11	1	9623299	9624554	1	Manes.11G067700.1	Manes.11G067700.1.p	9623299	9624554
Chromosome11	8959420	11729302	Chromosome11	9624554	9627815	Manes.11G067800	0	-	Manes.11G067800	IPR003480		Mesculenta_v8.1	671	Mes	(1 of 11) 2.3.1.133 - Shikimate O-hydroxycinnamoyltransferase	Chromosome11	-1	9624555	9627815	1	Manes.11G067800.4	Manes.11G067800.4.p	9624555	9627758	PF02458	Transferase	PTHR31642		GO:0016747	transferase activity, transferring acyl groups other than amino-acyl groups	2.3.1.133	Shikimate O-hydroxycinnamoyltransferase	PWY-361	phenylpropanoid biosynthesis			K13065	shikimate O-hydroxycinnamoyltransferase [EC:2.3.1.133]
Chromosome11	8959420	11729302	Chromosome11	9692682	9694212	Manes.11G068200	0	+	Manes.11G068200	IPR003593		Mesculenta_v8.1	671	Mes	(1 of 7) PTHR23070//PTHR23070:SF5 - BCS1 AAA-TYPE ATPASE // AAA-TYPE ATPASE FAMILY PROTEIN-RELATED	Chromosome11	1	9692683	9694212	1	Manes.11G068200.2	Manes.11G068200.2.p	9692683	9694212	PF00004	AAA	PTHR23070	FAMILY NOT NAMED	GO:0005524	ATP binding											SM00382	no description
Chromosome11	8959420	11729302	Chromosome11	9722756	9733487	Manes.11G068300	0	+	Manes.11G068300	IPR001932		Mesculenta_v8.1	671	Mes	(1 of 3) K17499 - protein phosphatase 1G [EC:3.1.3.16] (PPM1G, PP2CG)	Chromosome11	1	9722757	9733487	1	Manes.11G068300.2	Manes.11G068300.2.p	9722757	9733487	PF00481	PP2C	PTHR13832	FAMILY NOT NAMED	GO:0003824	catalytic activity	3.1.3.16	Protein-serine/threonine phosphatase			KOG0699	Serine/threonine protein phosphatase	K17499	protein phosphatase 1G [EC:3.1.3.16]			SM00331	no description
Chromosome11	8959420	11729302	Chromosome11	9737982	9739873	Manes.11G068500	0	+	Manes.11G068500	IPR001623		Mesculenta_v8.1	671	Mes	(1 of 5) PTHR24078:SF231 - CHAPERONE PROTEIN DNAJ	Chromosome11	1	9737983	9739873	1	Manes.11G068500.1	Manes.11G068500.1.p	9737983	9739873	PF00226	DnaJ	PTHR24078	FAMILY NOT NAMED													SM00271	no description			PS50076	DNAJ_2
Chromosome11	8959420	11729302	Chromosome11	9740454	9745174	Manes.11G068600	0	+	Manes.11G068600	IPR002523		Mesculenta_v8.1	671	Mes	(1 of 2) PTHR13890//PTHR13890:SF5 - RNA SPLICING PROTEIN MRS2, MITOCHONDRIAL // MAGNESIUM TRANSPORTER MRS2-1-RELATED	Chromosome11	1	9740455	9745174	1	Manes.11G068600.2	Manes.11G068600.2.p	9740455	9745174	PF01544	CorA	PTHR13890	FAMILY NOT NAMED	GO:0016020	membrane					KOG2662	Magnesium transporters: CorA family	K16075	magnesium transporter
Chromosome11	8959420	11729302	Chromosome11	9748058	9750245	Manes.11G068700	0	-	Manes.11G068700			Mesculenta_v8.1	671	Mes	(1 of 1) PTHR35990:SF1 - GAG1AT PROTEIN	Chromosome11	-1	9748059	9750245	1	Manes.11G068700.1	Manes.11G068700.1.p	9748059	9750245			PTHR35990
Chromosome11	8959420	11729302	Chromosome11	9750336	9753878	Manes.11G068800	0	+	Manes.11G068800	IPR006722		Mesculenta_v8.1	671	Mes	(1 of 2) PTHR12403//PTHR12403:SF14 - MBP-1 INTERACTING PROTEIN-2A // SUBFAMILY NOT NAMED	Chromosome11	1	9750337	9753878	1	Manes.11G068800.1	Manes.11G068800.1.p	9750337	9753878	PF04628	Sedlin_N	PTHR12403	FAMILY NOT NAMED	GO:0005622	intracellular					KOG3487	TRAPP 20 K subunit
Chromosome11	8959420	11729302	Chromosome11	9782185	9783011	Manes.11G068900	0	+	Manes.11G068900			Mesculenta_v8.1	671	Mes		Chromosome11	1	9782186	9783011	1	Manes.11G068900.3	Manes.11G068900.3.p	9782206	9783011
Chromosome11	8959420	11729302	Chromosome11	9792436	9797836	Manes.11G069000	0	+	Manes.11G069000	IPR009580		Mesculenta_v8.1	671	Mes	(1 of 1) K05287 - phosphatidylinositol glycan, class F (PIGF)	Chromosome11	1	9792437	9797836	1	Manes.11G069000.1	Manes.11G069000.1.p	9792437	9797836	PF06699	PIG-F	PTHR24320	FAMILY NOT NAMED	GO:0005789	endoplasmic reticulum membrane							K05287	phosphatidylinositol glycan, class F [EC:2.7.-.-]
Chromosome11	8959420	11729302	Chromosome11	9799764	9806007	Manes.11G069100	0	+	Manes.11G069100	IPR001841		Mesculenta_v8.1	671	Mes	(1 of 2) PTHR31150:SF5 - ZINC ION BINDING PROTEIN	Chromosome11	1	9799765	9806007	1	Manes.11G069100.1	Manes.11G069100.1.p	9799765	9806007			PTHR31150		GO:0005515	protein binding											SM00184	no description			PS50089	ZF_RING_2
Chromosome11	8959420	11729302	Chromosome11	9806825	9811415	Manes.11G069200	0	+	Manes.11G069200			Mesculenta_v8.1	671	Mes	(1 of 2) PTHR37205//PTHR37205:SF1 - FAMILY NOT NAMED // F23A5.30 PROTEIN	Chromosome11	1	9806826	9811415	1	Manes.11G069200.3	Manes.11G069200.3.p	9806826	9811415			PTHR37205
Chromosome11	8959420	11729302	Chromosome11	9809986	9814761	Manes.11G069400	0	-	Manes.11G069400			Mesculenta_v8.1	671	Mes		Chromosome11	-1	9809987	9814761	1	Manes.11G069400.1	Manes.11G069400.1.p	9809987	9814761			PTHR33494
Chromosome11	8959420	11729302	Chromosome11	9839179	9842562	Manes.11G069500	0	-	Manes.11G069500	IPR000719		Mesculenta_v8.1	671	Mes	(1 of 3) PF07645//PF07714//PF08488//PF13947 - Calcium-binding EGF domain (EGF_CA) // Protein tyrosine kinase (Pkinase_Tyr) // Wall-associated kinase (WAK) // Wall-associated receptor kinase galacturonan-binding (GUB_WAK_bind)	Chromosome11	-1	9839180	9842562	1	Manes.11G069500.1	Manes.11G069500.1.p	9839180	9842562	PF07645	EGF_CA	PTHR27005		GO:0004672	protein kinase activity	2.7.11.1	Non-specific serine/threonine protein kinase			KOG1187	Serine/threonine protein kinase					SM00219	no description			PS50011	PROTEIN_KINASE_DOM
Chromosome11	8959420	11729302	Chromosome11	9851509	9854297	Manes.11G069600	0	-	Manes.11G069600	IPR000719		Mesculenta_v8.1	671	Mes	(1 of 4) PF00069//PF07645//PF08488//PF13947 - Protein kinase domain (Pkinase) // Calcium-binding EGF domain (EGF_CA) // Wall-associated kinase (WAK) // Wall-associated receptor kinase galacturonan-binding (GUB_WAK_bind)	Chromosome11	-1	9851510	9854297	1	Manes.11G069600.1	Manes.11G069600.1.p	9851510	9854297	PF00069	Pkinase	PTHR27005		GO:0004672	protein kinase activity	2.7.11.1	Non-specific serine/threonine protein kinase			KOG1187	Serine/threonine protein kinase					SM00219	no description			PS50011	PROTEIN_KINASE_DOM
Chromosome11	8959420	11729302	Chromosome11	9879460	9905870	Manes.11G069700	0	+	Manes.11G069700			Mesculenta_v8.1	671	Mes	(1 of 1) 3.4.14.4 - Dipeptidyl-peptidase III / Red cell angiotensinase	Chromosome11	1	9879461	9905870	1	Manes.11G069700.3	Manes.11G069700.3.p	9879461	9905870	PF03571	Peptidase_M49	PTHR23422	FAMILY NOT NAMED			3.4.14.4	Dipeptidyl-peptidase III
Chromosome11	8959420	11729302	Chromosome11	9906715	9909817	Manes.11G069800	0	-	Manes.11G069800			Mesculenta_v8.1	671	Mes		Chromosome11	-1	9906716	9909817	1	Manes.11G069800.1	Manes.11G069800.1.p	9906716	9909817			PTHR34044
Chromosome11	8959420	11729302	Chromosome11	9933010	9936481	Manes.11G069900	0	+	Manes.11G069900	IPR000007		Mesculenta_v8.1	671	Mes	(1 of 2) PTHR16517//PTHR16517:SF27 - TUBBY-RELATED // TUBBY-LIKE PROTEIN 8	Chromosome11	1	9933011	9936481	1	Manes.11G069900.7	Manes.11G069900.7.p	9933011	9936453	PF01167	Tub	PTHR16517	FAMILY NOT NAMED							KOG2502	Tub family proteins
Chromosome11	8959420	11729302	Chromosome11	10005953	10008688	Manes.11G069950	0	-	Manes.11G069950	IPR001471		Mesculenta_v8.1	671	Mes	(1 of 17) K09285 - AP2-like factor, ANT lineage (OVM, ANT)	Chromosome11	-1	10005954	10008688	1	Manes.11G069950.1	Manes.11G069950.1.p	10005954	10008688	PF00847	AP2	PTHR32467		GO:0003700	transcription factor activity, sequence-specific DNA binding							K09285	AP2-like factor, ANT lineage			SM00380	no description			PS51032	AP2_ERF
Chromosome11	8959420	11729302	Chromosome11	10069186	10072060	Manes.11G070000	0	+	Manes.11G070000	IPR000719		Mesculenta_v8.1	671	Mes	(1 of 4) PF00069//PF08488//PF13947 - Protein kinase domain (Pkinase) // Wall-associated kinase (WAK) // Wall-associated receptor kinase galacturonan-binding (GUB_WAK_bind)	Chromosome11	1	10069187	10072060	1	Manes.11G070000.1	Manes.11G070000.1.p	10069187	10072060	PF00069	Pkinase	PTHR27005		GO:0004672	protein kinase activity	2.7.11.1	Non-specific serine/threonine protein kinase			KOG1187	Serine/threonine protein kinase					SM00219	no description			PS50011	PROTEIN_KINASE_DOM
Chromosome11	8959420	11729302	Chromosome11	10136761	10139714	Manes.11G070100	0	+	Manes.11G070100	IPR000719		Mesculenta_v8.1	671	Mes	(1 of 4) PF00069//PF07645//PF08488//PF13947 - Protein kinase domain (Pkinase) // Calcium-binding EGF domain (EGF_CA) // Wall-associated kinase (WAK) // Wall-associated receptor kinase galacturonan-binding (GUB_WAK_bind)	Chromosome11	1	10136762	10139714	1	Manes.11G070100.1	Manes.11G070100.1.p	10136762	10139714	PF00069	Pkinase	PTHR27005		GO:0004672	protein kinase activity	2.7.11.1	Non-specific serine/threonine protein kinase			KOG1187	Serine/threonine protein kinase					SM00219	no description			PS50011	PROTEIN_KINASE_DOM
Chromosome11	8959420	11729302	Chromosome11	10140647	10143496	Manes.11G070200	0	+	Manes.11G070200	IPR000719		Mesculenta_v8.1	671	Mes	(1 of 3) PF07714//PF08488//PF13947 - Protein tyrosine kinase (Pkinase_Tyr) // Wall-associated kinase (WAK) // Wall-associated receptor kinase galacturonan-binding (GUB_WAK_bind)	Chromosome11	1	10140648	10143496	1	Manes.11G070200.1	Manes.11G070200.1.p	10140648	10143496	PF07714	Pkinase_Tyr	PTHR27005		GO:0004672	protein kinase activity	2.7.11.1	Non-specific serine/threonine protein kinase			KOG1187	Serine/threonine protein kinase					SM00219	no description			PS50011	PROTEIN_KINASE_DOM
Chromosome11	8959420	11729302	Chromosome11	10145101	10147724	Manes.11G070300	0	+	Manes.11G070300	IPR000719		Mesculenta_v8.1	671	Mes	(1 of 3) PF07645//PF07714//PF08488//PF13947 - Calcium-binding EGF domain (EGF_CA) // Protein tyrosine kinase (Pkinase_Tyr) // Wall-associated kinase (WAK) // Wall-associated receptor kinase galacturonan-binding (GUB_WAK_bind)	Chromosome11	1	10145102	10147724	1	Manes.11G070300.1	Manes.11G070300.1.p	10145102	10147724	PF07645	EGF_CA	PTHR27005		GO:0004672	protein kinase activity	2.7.10.2	Non-specific protein-tyrosine kinase			KOG1187	Serine/threonine protein kinase					SM00219	no description			PS50011	PROTEIN_KINASE_DOM
Chromosome11	8959420	11729302	Chromosome11	10155370	10158408	Manes.11G070400	0	+	Manes.11G070400	IPR000719		Mesculenta_v8.1	671	Mes	(1 of 3) PF07714//PF08488//PF13947 - Protein tyrosine kinase (Pkinase_Tyr) // Wall-associated kinase (WAK) // Wall-associated receptor kinase galacturonan-binding (GUB_WAK_bind)	Chromosome11	1	10155371	10158408	1	Manes.11G070400.1	Manes.11G070400.1.p	10155371	10158408	PF07714	Pkinase_Tyr	PTHR27005		GO:0004672	protein kinase activity	2.7.11.1	Non-specific serine/threonine protein kinase			KOG1187	Serine/threonine protein kinase					SM00219	no description			PS50011	PROTEIN_KINASE_DOM
Chromosome11	8959420	11729302	Chromosome11	10159114	10161915	Manes.11G070500	0	+	Manes.11G070500	IPR000719		Mesculenta_v8.1	671	Mes	(1 of 3) PF07714//PF08488//PF13947 - Protein tyrosine kinase (Pkinase_Tyr) // Wall-associated kinase (WAK) // Wall-associated receptor kinase galacturonan-binding (GUB_WAK_bind)	Chromosome11	1	10159115	10161915	1	Manes.11G070500.1	Manes.11G070500.1.p	10159115	10161915	PF07714	Pkinase_Tyr	PTHR27005		GO:0004672	protein kinase activity	2.7.11.1	Non-specific serine/threonine protein kinase			KOG1187	Serine/threonine protein kinase					SM00219	no description			PS50011	PROTEIN_KINASE_DOM
Chromosome11	8959420	11729302	Chromosome11	10161915	10164685	Manes.11G070600	0	-	Manes.11G070600			Mesculenta_v8.1	671	Mes		Chromosome11	-1	10161916	10164685	1	Manes.11G070600.4	Manes.11G070600.4.p	10161916	10164674			PTHR34774
Chromosome11	8959420	11729302	Chromosome11	10181439	10185769	Manes.11G070700	0	+	Manes.11G070700	IPR005016		Mesculenta_v8.1	671	Mes	(1 of 2) PTHR10383//PTHR10383:SF25 - SERINE INCORPORATOR // SERINC-DOMAIN CONTAINING SERINE AND SPHINGOLIPID BIOSYNTHESIS PROTEIN	Chromosome11	1	10181440	10185769	1	Manes.11G070700.1	Manes.11G070700.1.p	10181440	10185769	PF03348	Serinc	PTHR10383	SERINE INCORPORATOR	GO:0016020	membrane					KOG2592	Tumor differentially expressed (TDE) protein
Chromosome11	8959420	11729302	Chromosome11	10186037	10197370	Manes.11G070800	0	-	Manes.11G070800	IPR000626		Mesculenta_v8.1	671	Mes	(1 of 2) PTHR10621:SF9 - F12F1.16 PROTEIN-RELATED	Chromosome11	-1	10186038	10197370	1	Manes.11G070800.1	Manes.11G070800.1.p	10186038	10197370	PF00240	ubiquitin	PTHR10621:SF9		GO:0003684	damaged DNA binding					KOG0011	Nucleotide excision repair factor NEF2, RAD23 component	K10839	UV excision repair protein RAD23			SM00165	no description			PS50030	UBA
Chromosome11	8959420	11729302	Chromosome11	10216528	10217008	Manes.11G070850	0	-	Manes.11G070850			Mesculenta_v8.1	671	Mes		Chromosome11	-1	10216529	10217008	1	Manes.11G070850.1	Manes.11G070850.1.p	10216529	10217008
Chromosome11	8959420	11729302	Chromosome11	10223822	10236933	Manes.11G070900	0	+	Manes.11G070900	IPR000719		Mesculenta_v8.1	671	Mes	(1 of 1) PTHR24361//PTHR24361:SF159 - MITOGEN-ACTIVATED KINASE KINASE KINASE // SERINE/THREONINE-PROTEIN KINASE OSR1	Chromosome11	1	10223823	10236933	1	Manes.11G070900.1	Manes.11G070900.1.p	10223823	10236933	PF14531	Kinase-like	PTHR24361	FAMILY NOT NAMED	GO:0004672	protein kinase activity	2.7.11.1	Non-specific serine/threonine protein kinase			KOG0201	Serine/threonine protein kinase	K08835	serine/threonine-protein kinase OSR1/STK39 [EC:2.7.11.1]			SM00219	no description			PS50011	PROTEIN_KINASE_DOM
Chromosome11	8959420	11729302	Chromosome11	10296137	10296911	Manes.11G071100	0	+	Manes.11G071100	IPR000782		Mesculenta_v8.1	671	Mes	(1 of 2) PTHR32382:SF6 - FASCICLIN-LIKE ARABINOGALACTAN PROTEIN 14	Chromosome11	1	10296138	10296911	1	Manes.11G071100.1	Manes.11G071100.1.p	10296138	10296911			PTHR32382																		PS50213	FAS1
Chromosome11	8959420	11729302	Chromosome11	10301709	10306550	Manes.11G071200	0	+	Manes.11G071200	IPR024738	Transcriptional coactivator Hfi1/Transcriptional adapter 1	Mesculenta_v8.1	671	Mes	(1 of 8) PF12767 - Transcriptional regulator of RNA polII, SAGA, subunit (SAGA-Tad1)	Chromosome11	1	10301710	10306550	1	Manes.11G071200.4	Manes.11G071200.4.p	10301710	10306550	PF12767	SAGA-Tad1	PTHR21277	FAMILY NOT NAMED	GO:0070461	SAGA-type complex
Chromosome11	8959420	11729302	Chromosome11	10309510	10311216	Manes.11G071400	0	-	Manes.11G071400			Mesculenta_v8.1	671	Mes		Chromosome11	-1	10309511	10311216	1	Manes.11G071400.1	Manes.11G071400.1.p	10309511	10311216			PTHR33181
Chromosome11	8959420	11729302	Chromosome11	10319191	10320607	Manes.11G071450	0	-	Manes.11G071450			Mesculenta_v8.1	671	Mes		Chromosome11	-1	10319192	10320607	1	Manes.11G071450.2	Manes.11G071450.2.p	10319192	10320607			PTHR33054
Chromosome11	8959420	11729302	Chromosome11	10347135	10377073	Manes.11G071500	0	-	Manes.11G071500	IPR003959		Mesculenta_v8.1	671	Mes	(1 of 3) KOG0651 - 26S proteasome regulatory complex, ATPase RPT4	Chromosome11	-1	10347136	10377073	1	Manes.11G071500.2	Manes.11G071500.2.p	10347136	10377073	PF00004	AAA	PTHR32429		GO:0005524	ATP binding					KOG0651	26S proteasome regulatory complex, ATPase RPT4
Chromosome11	8959420	11729302	Chromosome11	10355209	10355518	Manes.11G071550	0	-	Manes.11G071550			Mesculenta_v8.1	671	Mes		Chromosome11	-1	10355210	10355518	1	Manes.11G071550.1	Manes.11G071550.1.p	10355210	10355518
Chromosome11	8959420	11729302	Chromosome11	10381904	10384171	Manes.11G071600	0	-	Manes.11G071600	IPR001841		Mesculenta_v8.1	671	Mes	(1 of 5) K11975 - E3 ubiquitin-protein ligase RNF144 [EC:6.3.2.19] (RNF144)	Chromosome11	-1	10381905	10384171	1	Manes.11G071600.1	Manes.11G071600.1.p	10381905	10384171	PF00097	zf-C3HC4	PTHR11685	FAMILY NOT NAMED	GO:0004842	ubiquitin-protein transferase activity	6.3.2.19	Transferred entry: 2.3.2.23, 2.3.2.27 and 6.2.1.45	PWY-7511	protein ubiquitylation			K11975	E3 ubiquitin-protein ligase RNF144 [EC:6.3.2.19]			SM00647	no description			PS50089	ZF_RING_2
Chromosome11	8959420	11729302	Chromosome11	10402983	10407707	Manes.11G071700	0	+	Manes.11G071700	IPR001841		Mesculenta_v8.1	671	Mes	(1 of 6) PTHR21596//PTHR21596:SF12 - RIBONUCLEASE P SUBUNIT P38 // PROTEIN SUPPRESSOR OF GENE SILENCING 3	Chromosome11	1	10402984	10407707	1	Manes.11G071700.1	Manes.11G071700.1.p	10402984	10407707	PF03468	XS	PTHR21596	FAMILY NOT NAMED	GO:0005515	protein binding															PS50089	ZF_RING_2
Chromosome11	8959420	11729302	Chromosome11	10407944	10411555	Manes.11G071800	0	+	Manes.11G071800	IPR000873		Mesculenta_v8.1	671	Mes	(1 of 5) 6.2.1.12//6.2.1.34 - 4-coumarate--CoA ligase / 4-coumaryl-CoA synthetase // Trans-feruloyl-CoA synthase / Trans-feruloyl-CoA synthetase	Chromosome11	1	10407945	10411555	1	Manes.11G071800.1	Manes.11G071800.1.p	10407945	10411555	PF00501	AMP-binding	PTHR24096	FAMILY NOT NAMED	GO:0003824	catalytic activity	6.2.1.12	4-coumarate--CoA ligase	PWY-1121	suberin monomers biosynthesis			K01904	4-coumarate--CoA ligase [EC:6.2.1.12]
Chromosome11	8959420	11729302	Chromosome11	10415895	10418700	Manes.11G071850	0	+	Manes.11G071850	IPR004403		Mesculenta_v8.1	671	Mes	(1 of 1) PF03463//PF03464 - eRF1 domain 1 (eRF1_1) // eRF1 domain 2 (eRF1_2)	Chromosome11	1	10415896	10418700	1	Manes.11G071850.1	Manes.11G071850.1.p	10415896	10418700	PF03463	eRF1_1	PTHR10113	PEPTIDE CHAIN RELEASE FACTOR SUBUNIT 1	GO:0005737	cytoplasm
Chromosome11	8959420	11729302	Chromosome11	10423333	10427178	Manes.11G071900	0	+	Manes.11G071900	IPR004403		Mesculenta_v8.1	671	Mes	(1 of 3) K03265 - peptide chain release factor subunit 1 (ETF1, ERF1)	Chromosome11	1	10423334	10427178	1	Manes.11G071900.1	Manes.11G071900.1.p	10423334	10427178	PF03463	eRF1_1	PTHR10113	PEPTIDE CHAIN RELEASE FACTOR SUBUNIT 1	GO:0005737	cytoplasm							K03265	peptide chain release factor subunit 1
Chromosome11	8959420	11729302	Chromosome11	10429403	10439877	Manes.11G072000	0	-	Manes.11G072000	IPR000873		Mesculenta_v8.1	671	Mes	(1 of 3) K01895 - acetyl-CoA synthetase (ACSS, acs)	Chromosome11	-1	10429404	10439877	1	Manes.11G072000.8	Manes.11G072000.8.p	10429404	10439877	PF00501	AMP-binding	PTHR24095	FAMILY NOT NAMED	GO:0003824	catalytic activity	6.2.1.1	Acetate--CoA ligase	PWY66-21	ethanol degradation II			K01895	acetyl-CoA synthetase [EC:6.2.1.1]
Chromosome11	8959420	11729302	Chromosome11	10444717	10447077	Manes.11G072200	0	-	Manes.11G072200	IPR002885		Mesculenta_v8.1	671	Mes	(1 of 207) PF01535//PF13041 - PPR repeat (PPR) // PPR repeat family (PPR_2)	Chromosome11	-1	10444718	10447077	1	Manes.11G072200.1	Manes.11G072200.1.p	10444718	10447077	PF01535	PPR	PTHR24015	FAMILY NOT NAMED																	PS51375	PPR
Chromosome11	8959420	11729302	Chromosome11	10514269	10516125	Manes.11G072300	0	+	Manes.11G072300	IPR001680		Mesculenta_v8.1	671	Mes	(1 of 4) K11805 - WD repeat-containing protein 68 (WDR68, HAN11)	Chromosome11	1	10514270	10516125	1	Manes.11G072300.1	Manes.11G072300.1.p	10514270	10516125	PF00400	WD40	PTHR19919	FAMILY NOT NAMED	GO:0005515	protein binding							K11805	WD repeat-containing protein 68			SM00320	no description			PS50082	WD_REPEATS_2
Chromosome11	8959420	11729302	Chromosome11	10516576	10517627	Manes.11G072350	0	+	Manes.11G072350			Mesculenta_v8.1	671	Mes		Chromosome11	1	10516577	10517627	1	Manes.11G072350.1	Manes.11G072350.1.p	10516577	10517627
Chromosome11	8959420	11729302	Chromosome11	10525958	10528365	Manes.11G072400	0	+	Manes.11G072400	IPR006424		Mesculenta_v8.1	671	Mes	(1 of 4) 1.2.1.12//1.2.1.13 - Glyceraldehyde-3-phosphate dehydrogenase (phosphorylating) / Triosephosphate dehydrogenase // Glyceraldehyde-3-phosphate dehydrogenase (NADP(+)) (phosphorylating) / Triosephosphate dehydrogenase (NADP+)	Chromosome11	1	10525959	10528365	1	Manes.11G072400.1	Manes.11G072400.1.p	10525959	10528365	PF00044	Gp_dh_N	PTHR10836	GLYCERALDEHYDE 3-PHOSPHATE DEHYDROGENASE	GO:0006006	glucose metabolic process	1.2.1.12	Glyceraldehyde-3-phosphate dehydrogenase (phosphorylating)	ANAEROFRUCAT-PWY	homolactic fermentation	KOG0657	Glyceraldehyde 3-phosphate dehydrogenase	K05298	glyceraldehyde-3-phosphate dehydrogenase (NADP+) (phosphorylating) [EC:1.2.1.13]			SM00846	no description
Chromosome11	8959420	11729302	Chromosome11	10528790	10530193	Manes.11G072550	0	+	Manes.11G072550	IPR001806		Mesculenta_v8.1	671	Mes	(1 of 2) PTHR24072//PTHR24072:SF167 - RHO FAMILY GTPASE // RAC-LIKE GTP-BINDING PROTEIN ARAC2	Chromosome11	1	10528791	10530193	1	Manes.11G072550.1	Manes.11G072550.1.p	10528791	10530193	PF00071	Ras	PTHR24072	FAMILY NOT NAMED	GO:0005525	GTP binding											SM00174	no description			PS51420	RHO
Chromosome11	8959420	11729302	Chromosome11	10534407	10535992	Manes.11G072700	0	-	Manes.11G072700	IPR000757		Mesculenta_v8.1	671	Mes	(1 of 3) PTHR31062:SF15 - XYLOGLUCAN ENDOTRANSGLUCOSYLASE/HYDROLASE PROTEIN 4-RELATED	Chromosome11	-1	10534408	10535992	1	Manes.11G072700.1	Manes.11G072700.1.p	10534408	10535992	PF00722	Glyco_hydro_16	PTHR31062		GO:0004553	hydrolase activity, hydrolyzing O-glycosyl compounds	2.4.1.207	Xyloglucan:xyloglucosyl transferase					K08235	xyloglucan:xyloglucosyl transferase [EC:2.4.1.207]
Chromosome11	8959420	11729302	Chromosome11	10541348	10542368	Manes.11G072833	0	-	Manes.11G072833			Mesculenta_v8.1	671	Mes		Chromosome11	-1	10541349	10542368	1	Manes.11G072833.1	Manes.11G072833.1.p	10541349	10542368
Chromosome11	8959420	11729302	Chromosome11	10546777	10554370	Manes.11G072967	0	-	Manes.11G072967			Mesculenta_v8.1	671	Mes		Chromosome11	-1	10546778	10554370	1	Manes.11G072967.1	Manes.11G072967.1.p	10546778	10554370
Chromosome11	8959420	11729302	Chromosome11	10559438	10567958	Manes.11G073100	0	-	Manes.11G073100	IPR003323		Mesculenta_v8.1	671	Mes	(1 of 1) PTHR12419//PTHR12419:SF3 - OTU DOMAIN CONTAINING PROTEIN // SUBFAMILY NOT NAMED	Chromosome11	-1	10559439	10567958	1	Manes.11G073100.1	Manes.11G073100.1.p	10559439	10567958	PF02338	OTU	PTHR12419	FAMILY NOT NAMED			3.4.19.12	Ubiquitinyl hydrolase 1													PS50802	OTU
Chromosome11	8959420	11729302	Chromosome11	10571506	10572205	Manes.11G073200	0	-	Manes.11G073200	IPR008480		Mesculenta_v8.1	671	Mes	(1 of 2) PTHR33450:SF5 - EMB|CAB67623.1	Chromosome11	-1	10571507	10572205	1	Manes.11G073200.1	Manes.11G073200.1.p	10571507	10572205	PF05553	DUF761	PTHR33450
Chromosome11	8959420	11729302	Chromosome11	10635354	10635669	Manes.11G073250	0	-	Manes.11G073250			Mesculenta_v8.1	671	Mes		Chromosome11	-1	10635355	10635669	1	Manes.11G073250.1	Manes.11G073250.1.p	10635355	10635669
Chromosome11	8959420	11729302	Chromosome11	10637483	10638475	Manes.11G073300	0	+	Manes.11G073300	IPR008480		Mesculenta_v8.1	671	Mes	(1 of 43) PF05553 - Cotton fibre expressed protein (DUF761)	Chromosome11	1	10637484	10638475	1	Manes.11G073300.1	Manes.11G073300.1.p	10637484	10638475	PF05553	DUF761	PTHR33265
Chromosome11	8959420	11729302	Chromosome11	10641228	10643562	Manes.11G073400	0	-	Manes.11G073400	IPR000008		Mesculenta_v8.1	671	Mes	(1 of 108) PF00168 - C2 domain (C2)	Chromosome11	-1	10641229	10643562	1	Manes.11G073400.2	Manes.11G073400.2.p	10641229	10643562	PF00168	C2	PTHR32246		GO:0005515	protein binding											SM00239	no description
Chromosome11	8959420	11729302	Chromosome11	10643677	10648828	Manes.11G073500	0	-	Manes.11G073500	IPR008521		Mesculenta_v8.1	671	Mes	(1 of 11) KOG2922 - Uncharacterized conserved protein	Chromosome11	-1	10643678	10648828	1	Manes.11G073500.1	Manes.11G073500.1.p	10643678	10648827	PF05653	DUF803	PTHR12570	FAMILY NOT NAMED	GO:0015095	magnesium ion transmembrane transporter activity					KOG2922	Uncharacterized conserved protein
Chromosome11	8959420	11729302	Chromosome11	10648954	10653651	Manes.11G073600	0	+	Manes.11G073600	IPR011084		Mesculenta_v8.1	671	Mes	(1 of 1) PTHR23240//PTHR23240:SF6 - DNA CROSS-LINK REPAIR PROTEIN PSO2/SNM1-RELATED // DNA CROSS-LINK REPAIR 1A PROTEIN	Chromosome11	1	10648955	10653651	1	Manes.11G073600.1	Manes.11G073600.1.p	10648955	10653651	PF07522	DRMBL	PTHR23240	FAMILY NOT NAMED							KOG1361	Predicted hydrolase involved in interstrand cross-link repair	K15340	DNA cross-link repair 1A protein
Chromosome11	8959420	11729302	Chromosome11	10652645	10658225	Manes.11G073800	0	-	Manes.11G073800	IPR006904		Mesculenta_v8.1	671	Mes	(1 of 2) PTHR16007//PTHR16007:SF13 - EPIDIDYMAL MEMBRANE PROTEIN E9-RELATED // SUBFAMILY NOT NAMED	Chromosome11	-1	10652646	10658225	1	Manes.11G073800.2	Manes.11G073800.2.p	10652646	10658077	PF04819	DUF716	PTHR16007	FAMILY NOT NAMED
Chromosome11	8959420	11729302	Chromosome11	10660113	10667824	Manes.11G073900	0	-	Manes.11G073900	IPR001650		Mesculenta_v8.1	671	Mes	(1 of 1) PTHR14025:SF21 - DEAD/DEAH BOX HELICASE-RELATED	Chromosome11	-1	10660114	10667824	1	Manes.11G073900.1	Manes.11G073900.1.p	10660114	10667823	PF00270	DEAD	PTHR14025	FAMILY NOT NAMED	GO:0003676	nucleic acid binding	3.6.4.12	DNA helicase			KOG0344	ATP-dependent RNA helicase					SM00487	no description			PS51192	HELICASE_ATP_BIND_1
Chromosome11	8959420	11729302	Chromosome11	10670904	10675254	Manes.11G074000	0	+	Manes.11G074000	IPR002719		Mesculenta_v8.1	671	Mes	(1 of 3) K04681 - retinoblastoma-like protein 1 (RBL1)	Chromosome11	1	10670905	10675254	1	Manes.11G074000.2	Manes.11G074000.2.p	10670905	10675254	PF01857	RB_B	PTHR13742	FAMILY NOT NAMED	GO:0005634	nucleus							K04681	retinoblastoma-like protein 1
Chromosome11	8959420	11729302	Chromosome11	10675798	10683021	Manes.11G074100	0	-	Manes.11G074100	IPR003855		Mesculenta_v8.1	671	Mes	(1 of 2) PTHR30540:SF9 - POTASSIUM TRANSPORTER 4	Chromosome11	-1	10675799	10683021	1	Manes.11G074100.1	Manes.11G074100.1.p	10675799	10683021	PF02705	K_trans	PTHR30540		GO:0015079	potassium ion transmembrane transporter activity							K03549	KUP system potassium uptake protein
Chromosome11	8959420	11729302	Chromosome11	10707136	10707646	Manes.11G074200	0	-	Manes.11G074200			Mesculenta_v8.1	671	Mes		Chromosome11	-1	10707137	10707646	1	Manes.11G074200.1	Manes.11G074200.1.p	10707137	10707646			PTHR36264
Chromosome11	8959420	11729302	Chromosome11	10755834	10757105	Manes.11G074500	0	-	Manes.11G074500	IPR001471		Mesculenta_v8.1	671	Mes	(1 of 2) PTHR31677:SF5 - ETHYLENE-RESPONSIVE TRANSCRIPTION FACTOR LEP	Chromosome11	-1	10755835	10757105	1	Manes.11G074500.1	Manes.11G074500.1.p	10755835	10757105	PF00847	AP2	PTHR31677		GO:0003700	transcription factor activity, sequence-specific DNA binding							K09286	EREBP-like factor			SM00380	no description			PS51032	AP2_ERF
Chromosome11	8959420	11729302	Chromosome11	10791636	10794616	Manes.11G074600	0	-	Manes.11G074600	IPR000086		Mesculenta_v8.1	671	Mes	(1 of 2) PTHR12629:SF11 - NUDIX HYDROLASE 12, MITOCHONDRIAL	Chromosome11	-1	10791637	10794616	1	Manes.11G074600.5	Manes.11G074600.5.p	10791637	10794616	PF00293	NUDIX	PTHR12629	FAMILY NOT NAMED	GO:0016787	hydrolase activity					KOG2839	Diadenosine and diphosphoinositol polyphosphate phosphohydrolase	K07766	diphosphoinositol-polyphosphate diphosphatase [EC:3.6.1.52]							PS51462	NUDIX
Chromosome11	8959420	11729302	Chromosome11	10800347	10806343	Manes.11G074700	0	-	Manes.11G074700	IPR002048		Mesculenta_v8.1	671	Mes	(1 of 3) PTHR24089//PTHR24089:SF294 - FAMILY NOT NAMED // CALCIUM-BINDING TRANSPORTER-LIKE PROTEIN	Chromosome11	-1	10800348	10806343	1	Manes.11G074700.5	Manes.11G074700.5.p	10800638	10806343	PF00153	Mito_carr	PTHR24089	FAMILY NOT NAMED	GO:0005509	calcium ion binding							K14684	solute carrier family 25 (mitochondrial phosphate transporter), member 23/24/25/41			SM00054	no description			PS50222	EF_HAND_2
Chromosome11	8959420	11729302	Chromosome11	10832397	10835791	Manes.11G075000	0	+	Manes.11G075000	IPR002496		Mesculenta_v8.1	671	Mes	(1 of 1) 3.6.1.31 - Phosphoribosyl-ATP diphosphatase / Phosphoribosyladenosine triphosphate pyrophosphatase	Chromosome11	1	10832398	10835791	1	Manes.11G075000.1	Manes.11G075000.1.p	10832398	10835791	PF01502	PRA-CH	PTHR21256	FAMILY NOT NAMED	GO:0000105	histidine biosynthetic process	3.5.4.19	Phosphoribosyl-AMP cyclohydrolase	HISTSYN-PWY	L-histidine biosynthesis	KOG4311	Histidinol dehydrogenase	K11755	phosphoribosyl-ATP pyrophosphohydrolase / phosphoribosyl-AMP cyclohydrolase [EC:3.6.1.31 3.5.4.19]									PD002610	Q5NBQ1_ORYSA_Q5NBQ1;
Chromosome11	8959420	11729302	Chromosome11	10842410	10844084	Manes.11G075100	0	+	Manes.11G075100	IPR001099		Mesculenta_v8.1	671	Mes	(1 of 5) K00660 - chalcone synthase (CHS)	Chromosome11	1	10842411	10844084	1	Manes.11G075100.1	Manes.11G075100.1.p	10842411	10844084	PF00195	Chal_sti_synt_N	PTHR11877	FAMILY NOT NAMED	GO:0008610	lipid biosynthetic process	2.3.1.74	Naringenin-chalcone synthase	PWY1F-FLAVSYN	flavonoid biosynthesis			K00660	chalcone synthase [EC:2.3.1.74]
Chromosome11	8959420	11729302	Chromosome11	10856528	10858421	Manes.11G075200	0	+	Manes.11G075200	IPR001099		Mesculenta_v8.1	671	Mes	(1 of 5) K00660 - chalcone synthase (CHS)	Chromosome11	1	10856529	10858421	1	Manes.11G075200.1	Manes.11G075200.1.p	10856529	10858421	PF00195	Chal_sti_synt_N	PTHR11877	FAMILY NOT NAMED	GO:0008610	lipid biosynthetic process	2.3.1.74	Naringenin-chalcone synthase	PWY1F-FLAVSYN	flavonoid biosynthesis			K00660	chalcone synthase [EC:2.3.1.74]
Chromosome11	8959420	11729302	Chromosome11	10894497	10898452	Manes.11G075250	0	+	Manes.11G075250	IPR011527		Mesculenta_v8.1	671	Mes	(1 of 8) 3.6.3.47 - Fatty-acyl-CoA-transporting ATPase	Chromosome11	1	10894498	10898452	1	Manes.11G075250.1	Manes.11G075250.1.p	10894498	10898452	PF06472	ABC_membrane_2	PTHR11384	FAMILY NOT NAMED	GO:0005524	ATP binding	3.6.3.47	Fatty-acyl-CoA-transporting ATPase													PS50929	ABC_TM1F
Chromosome11	8959420	11729302	Chromosome11	10928421	10930237	Manes.11G075300	0	+	Manes.11G075300	IPR001099		Mesculenta_v8.1	671	Mes	(1 of 8) 2.3.1.74 - Naringenin-chalcone synthase / Flavonone synthase	Chromosome11	1	10928422	10930237	1	Manes.11G075300.1	Manes.11G075300.1.p	10928422	10930237	PF00195	Chal_sti_synt_N	PTHR11877	FAMILY NOT NAMED	GO:0008610	lipid biosynthetic process	2.3.1.74	Naringenin-chalcone synthase	PWY1F-FLAVSYN	flavonoid biosynthesis
Chromosome11	8959420	11729302	Chromosome11	11032169	11034075	Manes.11G075500	0	+	Manes.11G075500	IPR001099		Mesculenta_v8.1	671	Mes	(1 of 8) 2.3.1.74 - Naringenin-chalcone synthase / Flavonone synthase	Chromosome11	1	11032170	11034075	1	Manes.11G075500.1	Manes.11G075500.1.p	11032170	11034075	PF00195	Chal_sti_synt_N	PTHR11877	FAMILY NOT NAMED	GO:0008610	lipid biosynthetic process	2.3.1.74	Naringenin-chalcone synthase	PWY1F-FLAVSYN	flavonoid biosynthesis
Chromosome11	8959420	11729302	Chromosome11	11090219	11094782	Manes.11G075700	0	+	Manes.11G075700	IPR000719		Mesculenta_v8.1	671	Mes	(1 of 3) PTHR27003:SF68 - PROTEIN KINASE FAMILY PROTEIN	Chromosome11	1	11090220	11094782	1	Manes.11G075700.1	Manes.11G075700.1.p	11090220	11094782	PF07714	Pkinase_Tyr	PTHR27003		GO:0004672	protein kinase activity	2.7.11.1	Non-specific serine/threonine protein kinase			KOG1187	Serine/threonine protein kinase					SM00219	no description			PS50011	PROTEIN_KINASE_DOM
Chromosome11	8959420	11729302	Chromosome11	11097550	11099480	Manes.11G075800	0	+	Manes.11G075800	IPR007749		Mesculenta_v8.1	671	Mes	(1 of 9) PF05055 - Protein of unknown function (DUF677) (DUF677)	Chromosome11	1	11097551	11099480	1	Manes.11G075800.1	Manes.11G075800.1.p	11097551	11099480	PF05055	DUF677	PTHR31113
Chromosome11	8959420	11729302	Chromosome11	11100793	11110627	Manes.11G075900	0	-	Manes.11G075900	IPR022227		Mesculenta_v8.1	671	Mes	(1 of 5) PF12576 - Protein of unknown function (DUF3754) (DUF3754)	Chromosome11	-1	11100794	11110627	1	Manes.11G075900.3	Manes.11G075900.3.p	11100794	11110627	PF12576	DUF3754	PTHR33645
Chromosome11	8959420	11729302	Chromosome11	11121631	11133363	Manes.11G076000	0	-	Manes.11G076000	IPR022227		Mesculenta_v8.1	671	Mes	(1 of 5) PF12576 - Protein of unknown function (DUF3754) (DUF3754)	Chromosome11	-1	11121632	11133363	1	Manes.11G076000.2	Manes.11G076000.2.p	11121632	11133363	PF12576	DUF3754	PTHR33645
Chromosome11	8959420	11729302	Chromosome11	11135234	11145470	Manes.11G076100	0	-	Manes.11G076100	IPR024867	Nuclear factor related to kappa-B-binding protein	Mesculenta_v8.1	671	Mes	(1 of 2) PTHR13052//PTHR13052:SF2 - NFRKB-RELATED // SUBFAMILY NOT NAMED	Chromosome11	-1	11135235	11145470	1	Manes.11G076100.3	Manes.11G076100.3.p	11135235	11145470			PTHR13052	FAMILY NOT NAMED	GO:0031011	Ino80 complex
Chromosome11	8959420	11729302	Chromosome11	11221113	11221938	Manes.11G076151	0	-	Manes.11G076151			Mesculenta_v8.1	671	Mes		Chromosome11	-1	11221114	11221938	1	Manes.11G076151.1	Manes.11G076151.1.p	11221114	11221938			PTHR33240
Chromosome11	8959420	11729302	Chromosome11	11231961	11233581	Manes.11G076200	0	+	Manes.11G076200	IPR021919		Mesculenta_v8.1	671	Mes	(1 of 1) PF12046 - Protein of unknown function (DUF3529) (DUF3529)	Chromosome11	1	11231962	11233581	1	Manes.11G076200.1	Manes.11G076200.1.p	11231962	11233581	PF12046	DUF3529	PTHR35302
Chromosome11	8959420	11729302	Chromosome11	11233581	11236782	Manes.11G076300	0	-	Manes.11G076300	IPR004192		Mesculenta_v8.1	671	Mes	(1 of 3) K00411 - ubiquinol-cytochrome c reductase iron-sulfur subunit (UQCRFS1, RIP1, petA)	Chromosome11	-1	11233582	11236782	1	Manes.11G076300.1	Manes.11G076300.1.p	11233582	11236782	PF00355	Rieske	PTHR10134	CYTOCHROME B-C1 COMPLEX SUBUNIT RIESKE, MITOCHONDRIAL	GO:0008121	ubiquinol-cytochrome-c reductase activity	1.10.2.2	Quinol--cytochrome-c reductase	PWY-3781	aerobic respiration I (cytochrome c)	KOG1671	Ubiquinol cytochrome c reductase, subunit RIP1	K00411	ubiquinol-cytochrome c reductase iron-sulfur subunit [EC:1.10.2.2]							PS51296	RIESKE
Chromosome11	8959420	11729302	Chromosome11	11254652	11256199	Manes.11G076500	0	+	Manes.11G076500	IPR001471		Mesculenta_v8.1	671	Mes	(1 of 196) PF00847 - AP2 domain (AP2)	Chromosome11	1	11254653	11256199	1	Manes.11G076500.1	Manes.11G076500.1.p	11254653	11256199	PF00847	AP2	PTHR31190		GO:0003700	transcription factor activity, sequence-specific DNA binding											SM00380	no description			PS51032	AP2_ERF
Chromosome11	8959420	11729302	Chromosome11	11310495	11313926	Manes.11G076700	0	+	Manes.11G076700	IPR000182		Mesculenta_v8.1	671	Mes	(1 of 1) PTHR23091//PTHR23091:SF261 - N-TERMINAL ACETYLTRANSFERASE // SUBFAMILY NOT NAMED	Chromosome11	1	11310496	11313926	1	Manes.11G076700.1	Manes.11G076700.1.p	11310496	11313926	PF00583	Acetyltransf_1	PTHR23091	FAMILY NOT NAMED	GO:0008080	N-acetyltransferase activity	2.3.1.88	Peptide alpha-N-acetyltransferase			KOG3139	N-acetyltransferase	K00670	peptide alpha-N-acetyltransferase [EC:2.3.1.88]							PS51186	GNAT
Chromosome11	8959420	11729302	Chromosome11	11315069	11317304	Manes.11G076800	0	-	Manes.11G076800	IPR029338	Tumour suppressing sub-chromosomal transferable candidate 4	Mesculenta_v8.1	671	Mes	(1 of 2) PTHR13445:SF3 - PROTEIN TSSC4	Chromosome11	-1	11315070	11317304	1	Manes.11G076800.1	Manes.11G076800.1.p	11315070	11317304	PF15264	TSSC4	PTHR13445	FAMILY NOT NAMED
Chromosome11	8959420	11729302	Chromosome11	11338106	11349520	Manes.11G076900	0	+	Manes.11G076900	IPR000602		Mesculenta_v8.1	671	Mes	(1 of 1) PTHR11607//PTHR11607:SF36 - ALPHA-MANNOSIDASE // SUBFAMILY NOT NAMED	Chromosome11	1	11338107	11349520	1	Manes.11G076900.1	Manes.11G076900.1.p	11338107	11349520	PF01074	Glyco_hydro_38	PTHR11607	FAMILY NOT NAMED	GO:0004553	hydrolase activity, hydrolyzing O-glycosyl compounds	3.2.1.24	Alpha-mannosidase					K01191	alpha-mannosidase [EC:3.2.1.24]			SM00872	no description
Chromosome11	8959420	11729302	Chromosome11	11364797	11371920	Manes.11G077000	0	+	Manes.11G077000	IPR001841		Mesculenta_v8.1	671	Mes	(1 of 1) KOG2164 - Predicted E3 ubiquitin ligase	Chromosome11	1	11364798	11371920	1	Manes.11G077000.1	Manes.11G077000.1.p	11364798	11371920	PF13923	zf-C3HC4_2	PTHR12983	FAMILY NOT NAMED	GO:0005515	protein binding					KOG2164	Predicted E3 ubiquitin ligase					SM00184	no description			PS50089	ZF_RING_2
Chromosome11	8959420	11729302	Chromosome11	11370919	11378473	Manes.11G077200	0	-	Manes.11G077200	IPR001048		Mesculenta_v8.1	671	Mes	(1 of 1) K00928 - aspartate kinase (lysC)	Chromosome11	-1	11370920	11378473	1	Manes.11G077200.4	Manes.11G077200.4.p	11370920	11378473	PF00696	AA_kinase	PTHR21499	FAMILY NOT NAMED	GO:0004072	aspartate kinase activity	2.7.2.4	Aspartate kinase	HOMOSERSYN-PWY	L-homoserine biosynthesis			K00928	aspartate kinase [EC:2.7.2.4]							PS51671
Chromosome11	8959420	11729302	Chromosome11	11415181	11416005	Manes.11G077251	0	-	Manes.11G077251	IPR005746		Mesculenta_v8.1	671	Mes	(1 of 2) PTHR10438//PTHR10438:SF267 - THIOREDOXIN // THIOREDOXIN-LIKE PROTEIN CXXS2-RELATED	Chromosome11	-1	11415182	11416005	1	Manes.11G077251.1	Manes.11G077251.1.p	11415182	11416005	PF00085	Thioredoxin	PTHR10438	FAMILY NOT NAMED	GO:0006662	glycerol ether metabolic process
Chromosome11	8959420	11729302	Chromosome11	11416530	11419737	Manes.11G077300	0	-	Manes.11G077300	IPR002198		Mesculenta_v8.1	671	Mes	(1 of 1) PTHR24322:SF547 - ALCOHOL DEHYDROGENASE-LIKE PROTEIN	Chromosome11	-1	11416531	11419737	1	Manes.11G077300.1	Manes.11G077300.1.p	11416531	11419737	PF13561	adh_short_C2	PTHR24322	FAMILY NOT NAMED	GO:0008152	metabolic process	1.1.1.288	Xanthoxin dehydrogenase	PWY-695	abscisic acid biosynthesis	KOG0725	Reductases with broad range of substrate specificities
Chromosome11	8959420	11729302	Chromosome11	11425212	11427360	Manes.11G077400	0	+	Manes.11G077400	IPR001270		Mesculenta_v8.1	671	Mes	(1 of 1) PTHR11638//PTHR11638:SF99 - ATP-DEPENDENT CLP PROTEASE // SUBFAMILY NOT NAMED	Chromosome11	1	11425213	11427360	1	Manes.11G077400.1	Manes.11G077400.1.p	11425213	11427360	PF00004	AAA	PTHR11638	FAMILY NOT NAMED	GO:0005524	ATP binding							K03696	ATP-dependent Clp protease ATP-binding subunit ClpC			SM00382	no description
Chromosome11	8959420	11729302	Chromosome11	11476141	11480742	Manes.11G077500	0	+	Manes.11G077500	IPR013078		Mesculenta_v8.1	671	Mes	(1 of 3) 3.1.3.46 - Fructose-2,6-bisphosphate 2-phosphatase / Fructose-2,6-bisphosphatase	Chromosome11	1	11476142	11480742	1	Manes.11G077500.1	Manes.11G077500.1.p	11476142	11480742	PF00300	PGAM	PTHR23029	FAMILY NOT NAMED			3.1.3.46	Fructose-2,6-bisphosphate 2-phosphatase	PWY66-423	fructose 2,6-bisphosphate biosynthesis	KOG0234	Fructose-6-phosphate 2-kinase/fructose-2,6-biphosphatase					SM00855	no description
Chromosome11	8959420	11729302	Chromosome11	11480742	11482479	Manes.11G077600	0	+	Manes.11G077600			Mesculenta_v8.1	671	Mes		Chromosome11	1	11480743	11482479	1	Manes.11G077600.3	Manes.11G077600.3.p	11480743	11482479
Chromosome11	8959420	11729302	Chromosome11	11539437	11546195	Manes.11G078100	0	+	Manes.11G078100	IPR018108		Mesculenta_v8.1	671	Mes	(1 of 3) PTHR24089//PTHR24089:SF269 - FAMILY NOT NAMED // MITOCHONDRIAL PHOSPHATE CARRIER PROTEIN 3, MITOCHONDRIAL	Chromosome11	1	11539438	11546195	1	Manes.11G078100.1	Manes.11G078100.1.p	11539438	11546195	PF00153	Mito_carr	PTHR24089	FAMILY NOT NAMED									K15102	solute carrier family 25 (mitochondrial phosphate transporter), member 3							PS50920	SOLCAR
Chromosome11	8959420	11729302	Chromosome11	11547266	11552554	Manes.11G078200	0	-	Manes.11G078200	IPR004907		Mesculenta_v8.1	671	Mes	(1 of 2) K02148 - V-type H+-transporting ATPase subunit C (ATPeV1C, ATP6C)	Chromosome11	-1	11547267	11552554	1	Manes.11G078200.1	Manes.11G078200.1.p	11547267	11552554	PF03223	V-ATPase_C	PTHR10137	V-TYPE PROTON ATPASE SUBUNIT C	GO:0015078	hydrogen ion transmembrane transporter activity					KOG2909	Vacuolar H+-ATPase V1 sector, subunit C	K02148	V-type H+-transporting ATPase subunit C
Chromosome11	8959420	11729302	Chromosome11	11680525	11682445	Manes.11G078400	0	-	Manes.11G078400	IPR003340		Mesculenta_v8.1	671	Mes	(1 of 2) PTHR31140:SF10 - B3 DOMAIN-CONTAINING TRANSCRIPTION FACTOR FUS3	Chromosome11	-1	11680526	11682445	1	Manes.11G078400.1	Manes.11G078400.1.p	11680526	11682445	PF02362	B3	PTHR31140		GO:0003677	DNA binding											SM01019				PS50863	B3
Chromosome11	8959420	11729302	Chromosome11	11691912	11698207	Manes.11G078500	0	+	Manes.11G078500			Mesculenta_v8.1	671	Mes		Chromosome11	1	11691913	11698207	1	Manes.11G078500.15	Manes.11G078500.15.p	11691913	11697923			PTHR36899
Chromosome11	8959420	11729302	Chromosome11	11706747	11710487	Manes.11G078600	0	+	Manes.11G078600	IPR001810		Mesculenta_v8.1	671	Mes	(1 of 4) PTHR24006//PTHR24006:SF456 - FAMILY NOT NAMED // GRR1-LIKE PROTEIN 1-RELATED	Chromosome11	1	11706748	11710487	1	Manes.11G078600.1	Manes.11G078600.1.p	11706748	11710487	PF12937	F-box-like	PTHR24006	FAMILY NOT NAMED	GO:0005515	protein binding					KOG1947	Leucine rich repeat proteins, some proteins contain F-box					SM00256	no description			PS50181	FBOX
Chromosome11	8959420	11729302	Chromosome11	11711255	11715295	Manes.11G078700	0	-	Manes.11G078700			Mesculenta_v8.1	671	Mes		Chromosome11	-1	11711256	11715295	1	Manes.11G078700.1	Manes.11G078700.1.p	11711256	11715295			PTHR31568
Chromosome11	8959420	11729302	Chromosome11	11728085	11729485	Manes.11G078800	0	+	Manes.11G078800	IPR004182		Mesculenta_v8.1	671	Mes	(1 of 16) PF02893 - GRAM domain (GRAM)	Chromosome11	1	11728086	11729485	1	Manes.11G078800.1	Manes.11G078800.1.p	11728086	11729485	PF02893	GRAM	PTHR31969:SF7														SM00568	no description
[truncated: 4 more columns]

## Sheet: Chr18
Morag E. Ferguson, Rodney P. Eyles, Ana Luísa Garcia-Oliveira, Fortunus Kapinga, Esther A. Masumba, Teddy Amuge, Jessen V. Bredeson, Daniel S. Rokhsar, Jessica B. Lyons, Trushar Shah, Steve Rounsley, Geoffrey Mkamilo
Candidate genes for field resistance to cassava brown streak disease revealed through the analysis of multiple data sources
Frontiers in Plant Science
Supplementary file S5: Genes underlying QTL region on Chromosome 18
QTL Chr	QTL Start	QTL End	Gene Chr	Gene Start	Gene End	Gene Name	Score Gene Strand	Gene Name	InterPro ID	InterPro Description	Organism Name	Proteome ID	Organism Acronym	Description	Chromosome Name	Strand	Gene Start (bp)	Gene End (bp)	Primary Transcript	Transcript Name	Peptide Name	Transcript Start (bp)	Transcript End (bp)	PFAM ID	PFAM Description	Panther ID	Panther Description	GO ID	GO Description	ENZYME ID	ENZYME Description	Pathway ID	Pathway Description	KOG ID	KOG Description	KEGG ID	KEGG Description	SSF ID	SSF Description	SMART ID	SMART Description	Gene3D ID	Gene3D Description	PROFILE ID	PROFILE Description	PRODOM ID	PRODOM Description	UniProt ID	UniProt Description
Chromosome18	2109159	2633703	Chromosome18	2108809	2110438	Manes.18G021500	0	+	Manes.18G021500	IPR001356		Mesculenta_v8.1	671	Mes	(1 of 1) PTHR11850:SF132 - BEL1-LIKE HOMEODOMAIN PROTEIN 11	Chromosome18	1	2108810	2110438	1	Manes.18G021500.1	Manes.18G021500.1.p	2108810	2110438	PF07526	POX	PTHR11850	FAMILY NOT NAMED	GO:0003677	DNA binding					KOG0773	Transcription factor MEIS1 and related HOX domain proteins					SM00389	no description	G3DSA:1.20.58.340	no description	PS50071	HOMEOBOX_2
Chromosome18	2109159	2633703	Chromosome18	2141347	2145109	Manes.18G021412	0	+	Manes.18G021412			Mesculenta_v8.1	671	Mes	(1 of 2) 2.1.1.198 - 16S rRNA (cytidine(1402)-2'-O)-methyltransferase	Chromosome18	1	2141348	2145109	1	Manes.18G021412.2	Manes.18G021412.2.p	2141348	2145109			PTHR21091:SF18	S-ADENOSYLMETHIONINE-DEPENDENT METHYTRANSFERASE			2.1.1.198	16S rRNA (cytidine(1402)-2'-O)-methyltransferase
Chromosome18	2109159	2633703	Chromosome18	2164342	2168582	Manes.18G021700	0	-	Manes.18G021700	IPR002885		Mesculenta_v8.1	671	Mes	(1 of 80) PF01535//PF13041//PF14432 - PPR repeat (PPR) // PPR repeat family (PPR_2) // DYW family of nucleic acid deaminases (DYW_deaminase)	Chromosome18	-1	2164343	2168582	1	Manes.18G021700.13	Manes.18G021700.13.p	2164343	2168582	PF01535	PPR	PTHR24015	FAMILY NOT NAMED															G3DSA:1.25.40.10	no description	PS51375	PPR
Chromosome18	2109159	2633703	Chromosome18	2168911	2171356	Manes.18G021800	0	-	Manes.18G021800	IPR001229		Mesculenta_v8.1	671	Mes	(1 of 2) PTHR23244//PTHR23244:SF249 - KELCH REPEAT DOMAIN // MANNOSE-BINDING LECTIN SUPERFAMILY PROTEIN	Chromosome18	-1	2168912	2171356	1	Manes.18G021800.1	Manes.18G021800.1.p	2168912	2171356	PF01419	Jacalin	PTHR23244	FAMILY NOT NAMED	GO:0019762	glucosinolate catabolic process											SM00915	no description	G3DSA:2.100.10.30	no description
Chromosome18	2109159	2633703	Chromosome18	2185759	2187125	Manes.18G022100	0	-	Manes.18G022100	IPR005746		Mesculenta_v8.1	671	Mes	(1 of 4) PTHR10438:SF274 - THIOREDOXIN H1	Chromosome18	-1	2185760	2187125	1	Manes.18G022100.1	Manes.18G022100.1.p	2185760	2187125	PF00085	Thioredoxin	PTHR10438:SF274		GO:0006662	glycerol ether metabolic process	1.6.5.4	Monodehydroascorbate reductase (NADH)			KOG0907	Thioredoxin	K03671	thioredoxin 1					G3DSA:3.40.30.10	no description	PS51352	THIOREDOXIN_2
Chromosome18	2109159	2633703	Chromosome18	2189314	2193052	Manes.18G022200	0	+	Manes.18G022200	IPR003111		Mesculenta_v8.1	671	Mes	(1 of 1) PTHR23327//PTHR23327:SF12 - RING FINGER PROTEIN 127 // ATP-DEPENDENT PROTEASE LA DOMAIN-CONTAINING PROTEIN	Chromosome18	1	2189315	2193052		Manes.18G022200.5	Manes.18G022200.5.p	2189371	2193052	PF02190	LON	PTHR23327	FAMILY NOT NAMED	GO:0004176	ATP-dependent peptidase activity	3.4.21.53	Endopeptidase La									SM00464	no description
Chromosome18	2109159	2633703	Chromosome18	2198184	2206064	Manes.18G022400	0	-	Manes.18G022400	IPR001623		Mesculenta_v8.1	671	Mes	(1 of 4) PTHR23172:SF19 - AUXILLIN, ISOFORM A	Chromosome18	-1	2198185	2206064	1	Manes.18G022400.2	Manes.18G022400.2.p	2198185	2206064			PTHR23172	FAMILY NOT NAMED															G3DSA:1.10.287.110	no description	PS50076	DNAJ_2
Chromosome18	2109159	2633703	Chromosome18	2212158	2215848	Manes.18G022600	0	-	Manes.18G022600	IPR011611		Mesculenta_v8.1	671	Mes	(1 of 2) PTHR10584//PTHR10584:SF153 - SUGAR KINASE // SUBFAMILY NOT NAMED	Chromosome18	-1	2212159	2215848	1	Manes.18G022600.1	Manes.18G022600.1.p	2212159	2215848	PF00294	PfkB	PTHR10584	SUGAR KINASE			2.7.1.11	6-phosphofructokinase	ANAEROFRUCAT-PWY	homolactic fermentation	KOG2854	Possible pfkB family carbohydrate kinase							G3DSA:3.40.1190.20	no description
Chromosome18	2109159	2633703	Chromosome18	2218249	2221797	Manes.18G022700	0	-	Manes.18G022700	IPR001451		Mesculenta_v8.1	671	Mes	(1 of 3) PTHR13061//PTHR13061:SF9 - DYNACTIN SUBUNIT P25 // SUBFAMILY NOT NAMED	Chromosome18	-1	2218250	2221797	1	Manes.18G022700.1	Manes.18G022700.1.p	2218250	2221797	PF00132	Hexapep	PTHR13061	FAMILY NOT NAMED			1.6.5.3	NADH:ubiquinone reductase (H(+)-translocating)	PWY-3781	aerobic respiration I (cytochrome c)									G3DSA:2.160.10.10	no description
Chromosome18	2109159	2633703	Chromosome18	2222202	2224012	Manes.18G022800	0	+	Manes.18G022800	IPR004932		Mesculenta_v8.1	671	Mes	(1 of 4) PTHR10743:SF2 - PROTEIN RER1B-RELATED	Chromosome18	1	2222203	2224012	1	Manes.18G022800.1	Manes.18G022800.1.p	2222203	2224012	PF03248	Rer1	PTHR10743	PROTEIN RER1	GO:0016021	integral component of membrane					KOG1688	Golgi proteins involved in ER retention (RER)
Chromosome18	2109159	2633703	Chromosome18	2224770	2225152	Manes.18G022900	0	+	Manes.18G022900			Mesculenta_v8.1	671	Mes		Chromosome18	1	2224771	2225152	1	Manes.18G022900.1	Manes.18G022900.1.p	2224771	2225152			PTHR38396
Chromosome18	2109159	2633703	Chromosome18	2225548	2227708	Manes.18G022950	0	-	Manes.18G022950	IPR001509		Mesculenta_v8.1	671	Mes	(1 of 1) PTHR10366//PTHR10366:SF391 - NAD DEPENDENT EPIMERASE/DEHYDRATASE // SUBFAMILY NOT NAMED	Chromosome18	-1	2225549	2227708	1	Manes.18G022950.1	Manes.18G022950.1.p	2225549	2227708	PF01370	Epimerase	PTHR10366	FAMILY NOT NAMED	GO:0003824	catalytic activity					KOG1430	C-3 sterol dehydrogenase/3-beta-hydroxysteroid dehydrogenase and related dehydrogenases							G3DSA:3.90.25.10	no description
Chromosome18	2109159	2633703	Chromosome18	2229446	2231271	Manes.18G023000	0	-	Manes.18G023000			Mesculenta_v8.1	671	Mes		Chromosome18	-1	2229447	2231271	1	Manes.18G023000.1	Manes.18G023000.1.p	2229447	2231271			PTHR33872
Chromosome18	2109159	2633703	Chromosome18	2234981	2241009	Manes.18G023100	0	+	Manes.18G023100	IPR000007		Mesculenta_v8.1	671	Mes	(1 of 3) PTHR16517//PTHR16517:SF41 - TUBBY-RELATED // TUBBY-LIKE F-BOX PROTEIN 6	Chromosome18	1	2234982	2241009		Manes.18G023100.7	Manes.18G023100.7.p	2235037	2241009	PF00646	F-box	PTHR16517	FAMILY NOT NAMED	GO:0005515	protein binding					KOG2502	Tub family proteins							G3DSA:3.20.90.10	no description
Chromosome18	2109159	2633703	Chromosome18	2245877	2250992	Manes.18G023400	0	-	Manes.18G023400	IPR003613		Mesculenta_v8.1	671	Mes	(1 of 1) PTHR22849//PTHR22849:SF18 - WDSAM1 PROTEIN // SUBFAMILY NOT NAMED	Chromosome18	-1	2245878	2250992	1	Manes.18G023400.1	Manes.18G023400.1.p	2245878	2250992	PF04564	U-box	PTHR22849	FAMILY NOT NAMED	GO:0004842	ubiquitin-protein transferase activity	6.3.2.19	Transferred entry: 2.3.2.23, 2.3.2.27 and 6.2.1.45	PWY-7511	protein ubiquitylation							SM00504	no description	G3DSA:3.30.40.10	no description	PS51698
Chromosome18	2109159	2633703	Chromosome18	2256110	2258325	Manes.18G023500	0	+	Manes.18G023500	IPR001005		Mesculenta_v8.1	671	Mes	(1 of 9) PTHR24078:SF177 - PROTEIN DNJ-23-RELATED	Chromosome18	1	2256111	2258325	1	Manes.18G023500.2	Manes.18G023500.2.p	2256111	2258325	PF00249	Myb_DNA-binding	PTHR24078	FAMILY NOT NAMED													SM00717	no description	G3DSA:1.10.10.60	no description	PS51293	SANT
Chromosome18	2109159	2633703	Chromosome18	2259041	2259680	Manes.18G023600	0	+	Manes.18G023600			Mesculenta_v8.1	671	Mes		Chromosome18	1	2259042	2259680	1	Manes.18G023600.1	Manes.18G023600.1.p	2259042	2259680
Chromosome18	2109159	2633703	Chromosome18	2265442	2271780	Manes.18G023800	0	-	Manes.18G023800	IPR003265		Mesculenta_v8.1	671	Mes	(1 of 3) K01247 - DNA-3-methyladenine glycosylase II (alkA)	Chromosome18	-1	2265443	2271780	1	Manes.18G023800.1	Manes.18G023800.1.p	2265443	2271780	PF00730	HhH-GPD	PTHR10242	N-GLYCOSYLASE/DNA LYASE	GO:0006284	base-excision repair	3.2.2.21	DNA-3-methyladenine glycosylase II			KOG1918	3-methyladenine DNA glycosidase	K01247	DNA-3-methyladenine glycosylase II [EC:3.2.2.21]			SM00478	no description	G3DSA:1.10.1670.10	no description
Chromosome18	2109159	2633703	Chromosome18	2299074	2301783	Manes.18G024000	0	-	Manes.18G024000	IPR013601		Mesculenta_v8.1	671	Mes	(1 of 20) K15397 - 3-ketoacyl-CoA synthase (KCS)	Chromosome18	-1	2299075	2301783		Manes.18G024000.2	Manes.18G024000.2.p	2299452	2301578	PF08392	FAE1_CUT1_RppA	PTHR31561		GO:0006633	fatty acid biosynthetic process	2.3.1.199	Very-long-chain 3-oxoacyl-CoA synthase	PWY-6598	sciadonate biosynthesis									G3DSA:3.40.47.10	no description
Chromosome18	2109159	2633703	Chromosome18	2303342	2306375	Manes.18G024833	0	-	Manes.18G024833			Mesculenta_v8.1	671	Mes		Chromosome18	-1	2303343	2306375		Manes.18G024833.5	Manes.18G024833.5.p	2305478	2306373																			G3DSA:3.40.50.720	no description
Chromosome18	2109159	2633703	Chromosome18	2308277	2309249	Manes.18G025666	0	-	Manes.18G025666	IPR001005		Mesculenta_v8.1	671	Mes	(1 of 6) PTHR24078//PTHR24078:SF279 - DNAJ HOMOLOG SUBFAMILY C MEMBER // DUPLICATED SANT DNA-BINDING DOMAIN-CONTAINING PROTEIN	Chromosome18	-1	2308278	2309249	1	Manes.18G025666.1	Manes.18G025666.1.p	2308278	2309249	PF00249	Myb_DNA-binding	PTHR24078	FAMILY NOT NAMED													SM00717	no description	G3DSA:1.10.10.60	no description	PS51293	SANT
Chromosome18	2109159	2633703	Chromosome18	2321217	2325926	Manes.18G026500	0	+	Manes.18G026500	IPR001611		Mesculenta_v8.1	671	Mes	(1 of 3) PTHR27000//PTHR27000:SF96 - FAMILY NOT NAMED // LEUCINE-RICH REPEAT PROTEIN KINASE-LIKE PROTEIN	Chromosome18	1	2321218	2325926		Manes.18G026500.2	Manes.18G026500.2.p	2321271	2325926	PF08263	LRRNT_2	PTHR27000		GO:0004672	protein kinase activity	2.7.11.1	Non-specific serine/threonine protein kinase			KOG1187	Serine/threonine protein kinase					SM00220	no description	G3DSA:2.60.120.200	no description	PS50011	PROTEIN_KINASE_DOM
Chromosome18	2109159	2633703	Chromosome18	2328557	2342638	Manes.18G026700	0	-	Manes.18G026700	IPR008380		Mesculenta_v8.1	671	Mes	(1 of 2) PTHR12103:SF21 - IMP-GMP SPECIFIC 5-NUCLEOTIDASE, PUTATIVE-RELATED	Chromosome18	-1	2328558	2342638		Manes.18G026700.11	Manes.18G026700.11.p	2336265	2342390	PF05761	5_nucleotid	PTHR12103	FAMILY NOT NAMED			3.1.3.5	5'-nucleotidase	PWY-7185	UTP and CTP dephosphorylation I	KOG2469	IMP-GMP specific 5'-nucleotidase							G3DSA:3.40.50.1000	no description
Chromosome18	2109159	2633703	Chromosome18	2346382	2349001	Manes.18G026801	0	+	Manes.18G026801			Mesculenta_v8.1	671	Mes		Chromosome18	1	2346383	2349001	1	Manes.18G026801.1	Manes.18G026801.1.p	2346383	2349001			PTHR36398
Chromosome18	2109159	2633703	Chromosome18	2347068	2352165	Manes.18G026900	0	-	Manes.18G026900	IPR007213		Mesculenta_v8.1	671	Mes	(1 of 1) PTHR13600:SF12 - LEUCINE CARBOXYL METHYLTRANSFERASE	Chromosome18	-1	2347069	2352165	1	Manes.18G026900.1	Manes.18G026900.1.p	2347069	2352165	PF04072	LCM	PTHR13600	FAMILY NOT NAMED	GO:0008168	methyltransferase activity													G3DSA:3.40.50.150	no description
Chromosome18	2109159	2633703	Chromosome18	2352413	2358442	Manes.18G027000	0	+	Manes.18G027000	IPR007197		Mesculenta_v8.1	671	Mes	(1 of 1) 4.1.3.44 - tRNA 4-demethylwyosine synthase (AdoMet-dependent)	Chromosome18	1	2352414	2358442		Manes.18G027000.7	Manes.18G027000.7.p	2352414	2358334	PF04055	Radical_SAM	PTHR13930	FAMILY NOT NAMED	GO:0003824	catalytic activity	4.1.3.44	tRNA 4-demethylwyosine synthase (AdoMet-dependent)	PWY-7286	7-(3-amino-3-carboxypropyl)-wyosine biosynthesis			K15449	tRNA wybutosine-synthesizing protein 1 [EC:4.1.3.44]					G3DSA:3.40.50.360	no description	PS50902	FLAVODOXIN_LIKE
Chromosome18	2109159	2633703	Chromosome18	2363241	2363634	Manes.18G033530	0	-	Manes.18G033530			Mesculenta_v8.1	671	Mes		Chromosome18	-1	2363242	2363634	1	Manes.18G033530.3	Manes.18G033530.3.p	2363242	2363634			PTHR37615
Chromosome18	2109159	2633703	Chromosome18	2378122	2382496	Manes.18G027500	0	-	Manes.18G027500			Mesculenta_v8.1	671	Mes		Chromosome18	-1	2378123	2382496		Manes.18G027500.2	Manes.18G027500.2.p	2379477	2380123
Chromosome18	2109159	2633703	Chromosome18	2384371	2390870	Manes.18G027700	0	+	Manes.18G027700			Mesculenta_v8.1	671	Mes	(1 of 25) PF14383 - DUF761-associated sequence motif (VARLMGL)	Chromosome18	1	2384372	2390870		Manes.18G027700.5	Manes.18G027700.5.p	2384372	2390870	PF14383	VARLMGL	PTHR34282
Chromosome18	2109159	2633703	Chromosome18	2392754	2401894	Manes.18G027800	0	+	Manes.18G027800	IPR001672		Mesculenta_v8.1	671	Mes	(1 of 2) PTHR11469//PTHR11469:SF1 - GLUCOSE-6-PHOSPHATE ISOMERASE // GLUCOSE-6-PHOSPHATE ISOMERASE, CYTOSOLIC	Chromosome18	1	2392755	2401894	1	Manes.18G027800.4	Manes.18G027800.4.p	2392755	2401894	PF00342	PGI	PTHR11469	FAMILY NOT NAMED	GO:0004347	glucose-6-phosphate isomerase activity	5.3.1.9	Glucose-6-phosphate isomerase	ANAEROFRUCAT-PWY	homolactic fermentation			K01810	glucose-6-phosphate isomerase [EC:5.3.1.9]					G3DSA:1.10.1390.10	no description	PS51463	P_GLUCOSE_ISOMERASE_3
Chromosome18	2109159	2633703	Chromosome18	2400746	2402704	Manes.18G027901	0	-	Manes.18G027901	IPR008180		Mesculenta_v8.1	671	Mes	(1 of 2) 3.6.1.23 - dUTP diphosphatase / dUTPase	Chromosome18	-1	2400747	2402704	1	Manes.18G027901.1	Manes.18G027901.1.p	2400747	2402704	PF00692	dUTPase	PTHR11241	FAMILY NOT NAMED	GO:0004170	dUTP diphosphatase activity	3.6.1.23	dUTP diphosphatase	PWY-7184	pyrimidine deoxyribonucleotides <i>de novo</i> biosynthesis I	KOG3370	dUTPase	K01520	dUTP pyrophosphatase [EC:3.6.1.23]					G3DSA:2.70.40.10	no description
Chromosome18	2109159	2633703	Chromosome18	2404057	2406132	Manes.18G028000	0	-	Manes.18G028000	IPR006873		Mesculenta_v8.1	671	Mes	(1 of 13) PF04788 - Protein of unknown function (DUF620) (DUF620)	Chromosome18	-1	2404058	2406132	1	Manes.18G028000.1	Manes.18G028000.1.p	2404058	2406132	PF04788	DUF620	PTHR31300
Chromosome18	2109159	2633703	Chromosome18	2412143	2413377	Manes.18G028100	0	+	Manes.18G028100	IPR006458		Mesculenta_v8.1	671	Mes	(1 of 4) PTHR33057//PTHR33057:SF28 - FAMILY NOT NAMED // OVATE FAMILY PROTEIN 7	Chromosome18	1	2412144	2413377	1	Manes.18G028100.1	Manes.18G028100.1.p	2412144	2413377	PF04844	DUF623	PTHR33057
Chromosome18	2109159	2633703	Chromosome18	2413839	2419746	Manes.18G028200	0	-	Manes.18G028200			Mesculenta_v8.1	671	Mes		Chromosome18	-1	2413840	2419746	1	Manes.18G028200.1	Manes.18G028200.1.p	2413840	2419746			PTHR34461
Chromosome18	2109159	2633703	Chromosome18	2425744	2436380	Manes.18G028500	0	-	Manes.18G028500	IPR000717		Mesculenta_v8.1	671	Mes	(1 of 2) K12178 - COP9 signalosome complex subunit 4 (COPS4, CSN4)	Chromosome18	-1	2425745	2436380		Manes.18G028500.3	Manes.18G028500.3.p	2425745	2436380	PF01399	PCI	PTHR10855	26S PROTEASOME NON-ATPASE REGULATORY SUBUNIT 12/COP9 SIGNALOSOME COMPLEX SUBUNIT 4	GO:0005515	protein binding					KOG1497	COP9 signalosome, subunit CSN4					SM00088	no description
Chromosome18	2109159	2633703	Chromosome18	2437568	2439751	Manes.18G028800	0	+	Manes.18G028800	IPR001128		Mesculenta_v8.1	671	Mes	(1 of 2) PTHR24282//PTHR24282:SF45 - CYTOCHROME P450 FAMILY MEMBER // CYTOCHROME P450, FAMILY 721, SUBFAMILY A, POLYPEPTIDE 1	Chromosome18	1	2437569	2439751	1	Manes.18G028800.1	Manes.18G028800.1.p	2437569	2439751	PF00067	p450	PTHR24282	FAMILY NOT NAMED	GO:0004497	monooxygenase activity					KOG0157	Cytochrome P450 CYP4/CYP19/CYP26 subfamilies							G3DSA:1.10.630.10	no description
Chromosome18	2109159	2633703	Chromosome18	2458200	2460955	Manes.18G029000	0	+	Manes.18G029000	IPR005069		Mesculenta_v8.1	671	Mes	(1 of 2) PTHR10994//PTHR10994:SF79 - RETICULON // SUBFAMILY NOT NAMED	Chromosome18	1	2458201	2460955	1	Manes.18G029000.1	Manes.18G029000.1.p	2458201	2460955	PF03407	Nucleotid_trans	PTHR10994	RETICULON															G3DSA:1.20.5.170	no description	PS51257	PROKAR_LIPOPROTEIN
Chromosome18	2109159	2633703	Chromosome18	2461106	2467373	Manes.18G029100	0	+	Manes.18G029100			Mesculenta_v8.1	671	Mes	(1 of 2) PTHR23172:SF36 - CHAPERONE DNAJ-DOMAIN-CONTAINING PROTEIN-RELATED	Chromosome18	1	2461107	2467373		Manes.18G029100.2	Manes.18G029100.2.p	2461546	2467373			PTHR23172	FAMILY NOT NAMED							KOG0431	Auxilin-like protein and related proteins containing DnaJ domain							G3DSA:1.10.287.110	no description
Chromosome18	2109159	2633703	Chromosome18	2474884	2482015	Manes.18G029300	0	-	Manes.18G029300	IPR002123		Mesculenta_v8.1	671	Mes	(1 of 3) K13510 - lysophosphatidylcholine acyltransferase / lyso-PAF acetyltransferase (LPCAT1_2)	Chromosome18	-1	2474885	2482015		Manes.18G029300.2	Manes.18G029300.2.p	2474885	2482015	PF01553	Acyltransferase	PTHR23063	FAMILY NOT NAMED	GO:0008152	metabolic process	2.3.1.25	Plasmalogen synthase			KOG4666	Predicted phosphate acyltransferase, contains PlsC domain	K13510	lysophosphatidylcholine acyltransferase / lyso-PAF acetyltransferase [EC:2.3.1.23 2.3.1.67]			SM00563	no description	G3DSA:3.40.1130.10	no description
Chromosome18	2109159	2633703	Chromosome18	2498861	2500265	Manes.18G029400	0	-	Manes.18G029400	IPR002213		Mesculenta_v8.1	671	Mes	(1 of 1) PTHR11926:SF381 - UDP-GLYCOSYLTRANSFERASE 72B1	Chromosome18	-1	2498862	2500265	1	Manes.18G029400.1	Manes.18G029400.1.p	2498862	2500265	PF00201	UDPGT	PTHR11926	FAMILY NOT NAMED	GO:0008152	metabolic process	2.4.1.115	Anthocyanidin 3-O-glucosyltransferase	PWY-5153	anthocyanin biosynthesis (delphinidin 3-O-glucoside)			K08237	hydroquinone glucosyltransferase [EC:2.4.1.218]					G3DSA:3.40.50.2000	no description
Chromosome18	2109159	2633703	Chromosome18	2509357	2512562	Manes.18G029600	0	-	Manes.18G029600	IPR008540		Mesculenta_v8.1	671	Mes	(1 of 3) K14503 - brassinosteroid resistant 1/2 (BZR1_2)	Chromosome18	-1	2509358	2512562	1	Manes.18G029600.1	Manes.18G029600.1.p	2509358	2512562	PF05687	DUF822	PTHR31506										K14503	brassinosteroid resistant 1/2
Chromosome18	2109159	2633703	Chromosome18	2512923	2514078	Manes.18G029733	0	-	Manes.18G029733			Mesculenta_v8.1	671	Mes		Chromosome18	-1	2512924	2514078	1	Manes.18G029733.1	Manes.18G029733.1.p	2512924	2514078																			G3DSA:1.20.900.10	no description
Chromosome18	2109159	2633703	Chromosome18	2516738	2520852	Manes.18G029700	0	+	Manes.18G029700	IPR024145	Histone deacetylase complex subunit SAP30/SAP30-like	Mesculenta_v8.1	671	Mes	(1 of 2) PTHR13286:SF6 - HISTONE DEACETYLASE COMPLEX SUBUNIT SAP30L	Chromosome18	1	2516739	2520852	1	Manes.18G029700.1	Manes.18G029700.1.p	2516739	2520852	PF13867	SAP30_Sin3_bdg	PTHR13286	FAMILY NOT NAMED	GO:0005515	protein binding
Chromosome18	2109159	2633703	Chromosome18	2525146	2527437	Manes.18G029800	0	+	Manes.18G029800	IPR006769		Mesculenta_v8.1	671	Mes	(1 of 5) KOG2966 - Uncharacterized conserved protein	Chromosome18	1	2525147	2527437	1	Manes.18G029800.1	Manes.18G029800.1.p	2525147	2527437	PF04678	DUF607	PTHR13462	FAMILY NOT NAMED							KOG2966	Uncharacterized conserved protein							G3DSA:3.30.70.1280	no description
Chromosome18	2109159	2633703	Chromosome18	2531523	2538948	Manes.18G029900	0	+	Manes.18G029900	IPR001577		Mesculenta_v8.1	671	Mes	(1 of 2) 3.4.24.36 - Leishmanolysin / Promastigote surface endopeptidase	Chromosome18	1	2531524	2538948		Manes.18G029900.7	Manes.18G029900.7.p	2531529	2538948	PF01457	Peptidase_M8	PTHR10942	LEISHMANOLYSIN-LIKE PEPTIDASE	GO:0004222	metalloendopeptidase activity	3.4.24.36	Leishmanolysin											G3DSA:2.10.55.10	no description
Chromosome18	2109159	2633703	Chromosome18	2539762	2541610	Manes.18G030000	0	-	Manes.18G030000	IPR001938		Mesculenta_v8.1	671	Mes	(1 of 1) PTHR31048//PTHR31048:SF10 - FAMILY NOT NAMED // PATHOGENESIS-RELATED PROTEIN 5-RELATED	Chromosome18	-1	2539763	2541610	1	Manes.18G030000.1	Manes.18G030000.1.p	2539763	2541610	PF00314	Thaumatin	PTHR31048														SM00205	no description	G3DSA:2.60.110.10	no description	PS51367	THAUMATIN_2
Chromosome18	2109159	2633703	Chromosome18	2544086	2548366	Manes.18G030100	0	-	Manes.18G030100	IPR002123		Mesculenta_v8.1	671	Mes	(1 of 3) K13513 - lysocardiolipin and lysophospholipid acyltransferase (LCLAT1, AGPAT8)	Chromosome18	-1	2544087	2548366	1	Manes.18G030100.1	Manes.18G030100.1.p	2544087	2548366	PF01553	Acyltransferase	PTHR10983	1-ACYLGLYCEROL-3-PHOSPHATE ACYLTRANSFERASE-RELATED	GO:0008152	metabolic process	2.3.1.51	1-acylglycerol-3-phosphate O-acyltransferase	PWY-7417	phospholipid remodeling (phosphatidate, yeast)	KOG1505	Lysophosphatidic acid acyltransferase LPAAT and related acyltransferases	K13513	lysocardiolipin and lysophospholipid acyltransferase [EC:2.3.1.- 2.3.1.51]			SM00563	no description	G3DSA:3.40.1130.10	no description
Chromosome18	2109159	2633703	Chromosome18	2554113	2554800	Manes.18G030200	0	+	Manes.18G030200	IPR001841		Mesculenta_v8.1	671	Mes	(1 of 2) PTHR12313//PTHR12313:SF10 - RNF5 // SUBFAMILY NOT NAMED	Chromosome18	1	2554114	2554800	1	Manes.18G030200.4	Manes.18G030200.4.p	2554114	2554800	PF13920	zf-C3HC4_3	PTHR12313	FAMILY NOT NAMED	GO:0005515	protein binding					KOG0823	Predicted E3 ubiquitin ligase	K10666	E3 ubiquitin-protein ligase RNF5 [EC:6.3.2.19]			SM00184	no description	G3DSA:3.30.40.10	no description	PS50089	ZF_RING_2
Chromosome18	2109159	2633703	Chromosome18	2561864	2563565	Manes.18G030500	0	+	Manes.18G030500	IPR002495		Mesculenta_v8.1	671	Mes	(1 of 33) 2.4.1.43 - Polygalacturonate 4-alpha-galacturonosyltransferase	Chromosome18	1	2561865	2563565	1	Manes.18G030500.1	Manes.18G030500.1.p	2561865	2563565	PF01501	Glyco_transf_8	PTHR13778	FAMILY NOT NAMED	GO:0016757	transferase activity, transferring glycosyl groups	2.4.1.43	Polygalacturonate 4-alpha-galacturonosyltransferase	PWY-1061	homogalacturonan biosynthesis									G3DSA:3.90.550.10	no description
Chromosome18	2109159	2633703	Chromosome18	2583988	2585001	Manes.18G030600	0	+	Manes.18G030600	IPR002048		Mesculenta_v8.1	671	Mes	(1 of 4) PTHR10891//PTHR10891:SF568 - EF-HAND CALCIUM-BINDING DOMAIN CONTAINING PROTEIN // CALCIUM-BINDING PROTEIN CML41-RELATED	Chromosome18	1	2583989	2585001	1	Manes.18G030600.1	Manes.18G030600.1.p	2583989	2585001	PF13499	EF-hand_7	PTHR10891	EF-HAND CALCIUM-BINDING DOMAIN CONTAINING PROTEIN	GO:0005509	calcium ion binding					KOG0027	Calmodulin and related proteins (EF-Hand superfamily)	K13448	calcium-binding protein CML			SM00054	no description	G3DSA:1.10.238.10	no description	PS50222	EF_HAND_2
Chromosome18	2109159	2633703	Chromosome18	2586008	2587952	Manes.18G030700	0	+	Manes.18G030700	IPR000719		Mesculenta_v8.1	671	Mes	(1 of 8) PF00069//PF01476 - Protein kinase domain (Pkinase) // LysM domain (LysM)	Chromosome18	1	2586009	2587952	1	Manes.18G030700.1	Manes.18G030700.1.p	2586009	2587952	PF00069	Pkinase	PTHR27001		GO:0004672	protein kinase activity	2.7.11.1	Non-specific serine/threonine protein kinase			KOG1187	Serine/threonine protein kinase					SM00220	no description	G3DSA:2.60.120.200	no description	PS50011	PROTEIN_KINASE_DOM
Chromosome18	2109159	2633703	Chromosome18	2599346	2602514	Manes.18G030900	0	+	Manes.18G030900	IPR002528		Mesculenta_v8.1	671	Mes	(1 of 2) PTHR11206//PTHR11206:SF115 - MULTIDRUG RESISTANCE PROTEIN // MATE EFFLUX FAMILY PROTEIN	Chromosome18	1	2599347	2602514	1	Manes.18G030900.1	Manes.18G030900.1.p	2599347	2602514	PF01554	MatE	PTHR11206	FAMILY NOT NAMED	GO:0006855	drug transmembrane transport					KOG1347	Uncharacterized membrane protein, predicted efflux pump	K03327	multidrug resistance protein, MATE family
Chromosome18	2109159	2633703	Chromosome18	2612315	2612949	Manes.18G031150	0	+	Manes.18G031150			Mesculenta_v8.1	671	Mes		Chromosome18	1	2612316	2612949	1	Manes.18G031150.1	Manes.18G031150.1.p	2612316	2612949
Chromosome18	2109159	2633703	Chromosome18	2631181	2633149	Manes.18G031400	0	+	Manes.18G031400	IPR002867		Mesculenta_v8.1	671	Mes	(1 of 4) PTHR11685//PTHR11685:SF135 - RBR FAMILY RING FINGER AND IBR DOMAIN-CONTAINING // E3 UBIQUITIN-PROTEIN LIGASE ARI10-RELATED	Chromosome18	1	2631182	2633149		Manes.18G031400.4	Manes.18G031400.4.p	2631182	2633149	PF01485	IBR	PTHR11685	FAMILY NOT NAMED	GO:0004842	ubiquitin-protein transferase activity
Chromosome18	2109159	2633703	Chromosome18	2146126	2151226	Manes.18G021600	0	-	Manes.18G021600	IPR006094		Mesculenta_v8.1	671	Mes	(1 of 2) PTHR13878:SF60 - CYTOKININ DEHYDROGENASE 5	Chromosome18	-1	2146127	2151226	1	Manes.18G021600.1	Manes.18G021600.1.p	2146127	2151226	PF09265	Cytokin-bind	PTHR13878	FAMILY NOT NAMED	GO:0003824	catalytic activity	1.5.99.12	Cytokinin dehydrogenase					K00279	cytokinin dehydrogenase [EC:1.5.99.12]					G3DSA:3.40.462.10		PS51387	FAD_PCMH
Chromosome18	2109159	2633703	Chromosome18	2173514	2180027	Manes.18G022000	0	+	Manes.18G022000	IPR000922		Mesculenta_v8.1	671	Mes	(1 of 1) PTHR23421:SF51 - BETA-GALACTOSIDASE 5	Chromosome18	1	2173515	2180027	1	Manes.18G022000.1	Manes.18G022000.1.p	2173515	2180027	PF02140	Gal_Lectin	PTHR23421	FAMILY NOT NAMED	GO:0004553	hydrolase activity, hydrolyzing O-glycosyl compounds	3.2.1.23	Beta-galactosidase											G3DSA:2.60.120.260	no description	PS50228	SUEL_LECTIN
Chromosome18	2109159	2633703	Chromosome18	2194898	2196936	Manes.18G022300	0	-	Manes.18G022300	IPR001509		Mesculenta_v8.1	671	Mes	(1 of 2) K13082 - bifunctional dihydroflavonol 4-reductase/flavanone 4-reductase (DFR)	Chromosome18	-1	2194899	2196936	1	Manes.18G022300.1	Manes.18G022300.1.p	2194899	2196936	PF01370	Epimerase	PTHR10366	FAMILY NOT NAMED	GO:0003824	catalytic activity	1.1.1.219	Dihydrokaempferol 4-reductase	PWY1F-823	leucopelargonidin and leucocyanidin biosynthesis	KOG1502	Flavonol reductase/cinnamoyl-CoA reductase	K13082	bifunctional dihydroflavonol 4-reductase/flavanone 4-reductase [EC:1.1.1.219 1.1.1.234]					G3DSA:3.40.50.720	no description
Chromosome18	2109159	2633703	Chromosome18	2207687	2211879	Manes.18G022500	0	+	Manes.18G022500	IPR001353		Mesculenta_v8.1	671	Mes	(1 of 2) K02725 - 20S proteasome subunit alpha 6 (PSMA1)	Chromosome18	1	2207688	2211879		Manes.18G022500.2	Manes.18G022500.2.p	2208022	2211879	PF00227	Proteasome	PTHR11599	FAMILY NOT NAMED	GO:0004175	endopeptidase activity	3.4.25.1	Proteasome endopeptidase complex			KOG0863	20S proteasome, regulatory subunit alpha type PSMA1/PRE5	K02725	20S proteasome subunit alpha 6 [EC:3.4.25.1]			SM00948	no description	G3DSA:3.60.20.10	no description	PS51475	PROTEASOME_A_2
Chromosome18	2109159	2633703	Chromosome18	2241578	2244874	Manes.18G023300	0	+	Manes.18G023300	IPR000644		Mesculenta_v8.1	671	Mes	(1 of 1) PTHR11911:SF94 - CYSTATHIONINE BETA-SYNTHASE (CBS) FAMILY PROTEIN	Chromosome18	1	2241579	2244874		Manes.18G023300.15	Manes.18G023300.15.p	2243145	2244415	PF00571	CBS	PTHR11911	FAMILY NOT NAMED													SM00116	no description	G3DSA:3.10.580.10	no description	PS51371	CBS
Chromosome18	2109159	2633703	Chromosome18	2260509	2263811	Manes.18G023700	0	-	Manes.18G023700	IPR006455		Mesculenta_v8.1	671	Mes	(1 of 2) PTHR31948//PTHR31948:SF15 - FAMILY NOT NAMED // ZINC-FINGER HOMEODOMAIN PROTEIN 5	Chromosome18	-1	2260510	2263811	1	Manes.18G023700.1	Manes.18G023700.1.p	2260510	2263811	PF04770	ZF-HD_dimer	PTHR31948																G3DSA:1.10.10.60	no description	PS51523		PD125774	Q852H3_ORYSA_Q852H3;
Chromosome18	2109159	2633703	Chromosome18	2290167	2296616	Manes.18G023900	0	+	Manes.18G023900	IPR020846		Mesculenta_v8.1	671	Mes	(1 of 3) PTHR23500:SF43 - SUGAR TRANSPORTER ERD6-LIKE 4-RELATED	Chromosome18	1	2290168	2296616		Manes.18G023900.3	Manes.18G023900.3.p	2290168	2296616	PF07690	MFS_1	PTHR23500		GO:0016020	membrane					KOG0254	Predicted transporter (major facilitator superfamily)							G3DSA:1.20.1250.20	no description	PS50850	MFS
Chromosome18	2109159	2633703	Chromosome18	2325926	2328269	Manes.18G026600	0	-	Manes.18G026600	IPR001684		Mesculenta_v8.1	671	Mes	(1 of 1) PTHR15893//PTHR15893:SF2 - RIBOSOMAL PROTEIN L27 // 50S RIBOSOMAL PROTEIN L27	Chromosome18	-1	2325927	2328269		Manes.18G026600.3	Manes.18G026600.3.p	2325927	2328269	PF01016	Ribosomal_L27	PTHR15893	FAMILY NOT NAMED	GO:0003735	structural constituent of ribosome					KOG4600	Mitochondrial ribosomal protein MRP7 (L2)	K02899	large subunit ribosomal protein L27					G3DSA:2.40.50.100	no description			PD003114	RK27_TOBAC_P30155;
Chromosome18	2109159	2633703	Chromosome18	2372704	2376441	Manes.18G027300	0	+	Manes.18G027300			Mesculenta_v8.1	671	Mes	(1 of 3) PTHR10996//PTHR10996:SF162 - 2-HYDROXYACID DEHYDROGENASE-RELATED // SUBFAMILY NOT NAMED	Chromosome18	1	2372705	2376441		Manes.18G027300.13	Manes.18G027300.13.p	2372705	2374606
Chromosome18	2109159	2633703	Chromosome18	2420475	2425179	Manes.18G028300	0	+	Manes.18G028300			Mesculenta_v8.1	671	Mes	(1 of 2) PTHR35284//PTHR35284:SF1 - FAMILY NOT NAMED // OUTER ENVELOPE PORE PROTEIN 24A, CHLOROPLASTIC-RELATED	Chromosome18	1	2420476	2425179	1	Manes.18G028300.1	Manes.18G028300.1.p	2420476	2425179			PTHR35284
Chromosome18	2109159	2633703	Chromosome18	2453312	2457815	Manes.18G028900	0	+	Manes.18G028900	IPR001932		Mesculenta_v8.1	671	Mes	(1 of 1) PTHR12320//PTHR12320:SF1//PTHR12320:SF16 - PROTEIN PHOSPHATASE 2C // PROTEIN PHOSPHATASE PTC7 HOMOLOG // PROTEIN PHOSPHATASE 2C 80-RELATED	Chromosome18	1	2453313	2457815		Manes.18G028900.3	Manes.18G028900.3.p	2453400	2457702	PF07228	SpoIIE	PTHR12320	FAMILY NOT NAMED	GO:0003824	catalytic activity	3.1.3.16	Protein-serine/threonine phosphatase			KOG1379	Serine/threonine protein phosphatase					SM00331	no description	G3DSA:3.60.40.10	no description
Chromosome18	2109159	2633703	Chromosome18	2469860	2476022	Manes.18G029200	0	+	Manes.18G029200	IPR008580		Mesculenta_v8.1	671	Mes	(1 of 2) PTHR12378//PTHR12378:SF11 - UNCHARACTERIZED // PUTATIVE THIOL PEPTIDASE FAMILY PROTEIN-RELATED	Chromosome18	1	2469861	2476022		Manes.18G029200.3	Manes.18G029200.3.p	2471346	2475534	PF05903	DUF862	PTHR12378	FAMILY NOT NAMED							KOG0324	Uncharacterized conserved protein
Chromosome18	2109159	2633703	Chromosome18	2505441	2508894	Manes.18G029500	0	+	Manes.18G029500	IPR005019		Mesculenta_v8.1	671	Mes	(1 of 2) PTHR31116:SF5 - 3-METHYLADENINE GLYCOSYLASE I-RELATED	Chromosome18	1	2505442	2508894	1	Manes.18G029500.1	Manes.18G029500.1.p	2505442	2508894	PF03352	Adenine_glyco	PTHR31116		GO:0006284	base-excision repair	3.2.2.20	DNA-3-methyladenine glycosylase I					K01246	DNA-3-methyladenine glycosylase I [EC:3.2.2.20]					G3DSA:1.10.340.30	no description
Chromosome18	2109159	2633703	Chromosome18	2588311	2595514	Manes.18G030800	0	-	Manes.18G030800	IPR003903		Mesculenta_v8.1	671	Mes	(1 of 1) PF00412//PF02809//PF12315 - LIM domain (LIM) // Ubiquitin interaction motif (UIM) // Protein of unknown function (DUF3633) (DUF3633)	Chromosome18	-1	2588312	2595514		Manes.18G030800.3	Manes.18G030800.3.p	2588312	2595514	PF12315	DUF3633	PTHR24209	FAMILY NOT NAMED													SM00726	no description			PS50330	UIM
Chromosome18	2109159	2633703	Chromosome18	2602587	2607250	Manes.18G031000	0	+	Manes.18G031000	IPR001841		Mesculenta_v8.1	671	Mes	(1 of 1) PF01485//PF13923 - IBR domain, a half RING-finger domain (IBR) // Zinc finger, C3HC4 type (RING finger) (zf-C3HC4_2)	Chromosome18	1	2602588	2607250		Manes.18G031000.6	Manes.18G031000.6.p	2602588	2607250	PF01485	IBR	PTHR11685	FAMILY NOT NAMED	GO:0004842	ubiquitin-protein transferase activity	6.3.2.19	Transferred entry: 2.3.2.23, 2.3.2.27 and 6.2.1.45	PWY-7511	protein ubiquitylation	KOG1815	Predicted E3 ubiquitin ligase	K11968	ariadne-1			SM00647	no description	G3DSA:3.30.40.10	no description	PS50089	ZF_RING_2
Chromosome18	2109159	2633703	Chromosome18	2632724	2638544	Manes.18G031533	0	-	Manes.18G031533	IPR005134		Mesculenta_v8.1	671	Mes	(1 of 7) PF03350 - Uncharacterized protein family, UPF0114 (UPF0114)	Chromosome18	-1	2632725	2638544		Manes.18G031533.10	Manes.18G031533.10.p	2635141	2636242	PF03350	UPF0114	PTHR31721
Chromosome18	2109159	2633703	Chromosome18	2617397	2630264	Manes.18G031300	0	+	Manes.18G031300	IPR007258		Mesculenta_v8.1	671	Mes	(1 of 1) PTHR16092//PTHR16092:SF21 - SEC3/SYNTAXIN-RELATED // SUBFAMILY NOT NAMED	Chromosome18	1	2617398	2630264	1	Manes.18G031300.1	Manes.18G031300.1.p	2617398	2630264	PF04129	Vps52	PTHR16092	FAMILY NOT NAMED															G3DSA:1.10.287.510	no description
Chromosome18	5339281	9804251	Chromosome18	5341758	5342232	Manes.18G060301	0	-	Manes.18G060301			Mesculenta_v8.1	671	Mes		Chromosome18	-1	5341759	5342232	1	Manes.18G060301.1	Manes.18G060301.1.p	5341759	5342232
Chromosome18	5339281	9804251	Chromosome18	5375159	5382456	Manes.18G060600	0	-	Manes.18G060600	IPR001672		Mesculenta_v8.1	671	Mes	(1 of 2) PTHR11469//PTHR11469:SF9 - GLUCOSE-6-PHOSPHATE ISOMERASE // GLUCOSE-6-PHOSPHATE ISOMERASE 1, CHLOROPLASTIC	Chromosome18	-1	5375160	5382456	1	Manes.18G060600.3	Manes.18G060600.3.p	5375160	5382456	PF00342	PGI	PTHR11469	FAMILY NOT NAMED	GO:0004347	glucose-6-phosphate isomerase activity	5.3.1.9	Glucose-6-phosphate isomerase	ANAEROFRUCAT-PWY	homolactic fermentation			K01810	glucose-6-phosphate isomerase [EC:5.3.1.9]					G3DSA:1.10.1390.10	no description	PS51463	P_GLUCOSE_ISOMERASE_3
Chromosome18	5339281	9804251	Chromosome18	5384410	5389317	Manes.18G060700	0	+	Manes.18G060700	IPR001623		Mesculenta_v8.1	671	Mes	(1 of 115) PF00226 - DnaJ domain (DnaJ)	Chromosome18	1	5384411	5389317		Manes.18G060700.15	Manes.18G060700.15.p	5384912	5387961	PF00226	DnaJ	PTHR24078	FAMILY NOT NAMED													SM00271	no description	G3DSA:3.10.280.10	no description	PS50076	DNAJ_2
Chromosome18	5339281	9804251	Chromosome18	5393314	5396376	Manes.18G061000	0	-	Manes.18G061000	IPR004323		Mesculenta_v8.1	671	Mes	(1 of 1) K03926 - periplasmic divalent cation tolerance protein (cutA)	Chromosome18	-1	5393315	5396376	1	Manes.18G061000.1	Manes.18G061000.1.p	5393315	5396376	PF03091	CutA1	PTHR23419	FAMILY NOT NAMED	GO:0010038	response to metal ion					KOG3338	Divalent cation tolerance-related protein	K03926	periplasmic divalent cation tolerance protein					G3DSA:3.30.70.830	no description
Chromosome18	5339281	9804251	Chromosome18	5399625	5403641	Manes.18G061100	0	+	Manes.18G061100	IPR004367		Mesculenta_v8.1	671	Mes	(1 of 2) PTHR10177//PTHR10177:SF213 - CYCLINE // CYCLIN-D4-1-RELATED	Chromosome18	1	5399626	5403641		Manes.18G061100.3	Manes.18G061100.3.p	5399626	5403641	PF00134	Cyclin_N	PTHR10177	CYCLINE	GO:0005634	nucleus													G3DSA:1.10.472.10	no description
Chromosome18	5339281	9804251	Chromosome18	5413680	5414051	Manes.18G061200	0	+	Manes.18G061200			Mesculenta_v8.1	671	Mes	(1 of 4) PTHR35281//PTHR35281:SF1 - FAMILY NOT NAMED // CONSERVED PEPTIDE UPSTREAM OPEN READING FRAME 37-RELATED	Chromosome18	1	5413681	5414051	1	Manes.18G061200.1	Manes.18G061200.1.p	5413681	5414051			PTHR35281
Chromosome18	5339281	9804251	Chromosome18	5414262	5417479	Manes.18G061300	0	+	Manes.18G061300	IPR011598		Mesculenta_v8.1	671	Mes		Chromosome18	1	5414263	5417479	1	Manes.18G061300.1	Manes.18G061300.1.p	5414263	5417479			PTHR36066		GO:0046983	protein dimerization activity													G3DSA:4.10.280.10	no description	PS50888	HLH
Chromosome18	5339281	9804251	Chromosome18	5419487	5421065	Manes.18G061400	0	+	Manes.18G061400			Mesculenta_v8.1	671	Mes		Chromosome18	1	5419488	5421065		Manes.18G061400.3	Manes.18G061400.3.p	5419508	5421065			PTHR33779																G3DSA:3.30.40.10	no description
Chromosome18	5339281	9804251	Chromosome18	5423529	5426323	Manes.18G061500	0	+	Manes.18G061500	IPR000719		Mesculenta_v8.1	671	Mes	(1 of 1569) 2.7.11.1 - Non-specific serine/threonine protein kinase / Threonine-specific protein kinase	Chromosome18	1	5423530	5426323	1	Manes.18G061500.1	Manes.18G061500.1.p	5423530	5426323	PF00069	Pkinase	PTHR27001		GO:0004672	protein kinase activity	2.7.11.1	Non-specific serine/threonine protein kinase			KOG1187	Serine/threonine protein kinase					SM00220	no description	G3DSA:2.60.120.200	no description	PS50011	PROTEIN_KINASE_DOM
Chromosome18	5339281	9804251	Chromosome18	5428539	5430795	Manes.18G061600	0	+	Manes.18G061600	IPR006455		Mesculenta_v8.1	671	Mes	(1 of 4) PTHR31948//PTHR31948:SF20 - FAMILY NOT NAMED // ZINC-FINGER HOMEODOMAIN PROTEIN 1	Chromosome18	1	5428540	5430795	1	Manes.18G061600.1	Manes.18G061600.1.p	5428540	5430795	PF04770	ZF-HD_dimer	PTHR31948																G3DSA:1.10.10.60	no description	PS51523		PD125774	Q852H3_ORYSA_Q852H3;
Chromosome18	5339281	9804251	Chromosome18	5432073	5432223	Manes.18G061650	0	+	Manes.18G061650			Mesculenta_v8.1	671	Mes		Chromosome18	1	5432074	5432223	1	Manes.18G061650.1	Manes.18G061650.1.p	5432074	5432223
Chromosome18	5339281	9804251	Chromosome18	5432522	5436393	Manes.18G061700	0	-	Manes.18G061700	IPR004182		Mesculenta_v8.1	671	Mes	(1 of 3) PTHR31969//PTHR31969:SF4 - FAMILY NOT NAMED // GEM-LIKE PROTEIN 1-RELATED	Chromosome18	-1	5432523	5436393	1	Manes.18G061700.2	Manes.18G061700.2.p	5432523	5436393	PF02893	GRAM	PTHR31969														SM00568	no description
Chromosome18	5339281	9804251	Chromosome18	5464825	5467399	Manes.18G062100	0	+	Manes.18G062100	IPR000727		Mesculenta_v8.1	671	Mes	(1 of 2) K08505 - protein transport protein SFT1 (SFT1)	Chromosome18	1	5464826	5467399	1	Manes.18G062100.2	Manes.18G062100.2.p	5464826	5467399			PTHR12791	FAMILY NOT NAMED	GO:0005515	protein binding					KOG3385	V-SNARE	K08505	protein transport protein SFT1					G3DSA:1.20.5.110	no description	PS50192	T_SNARE
Chromosome18	5339281	9804251	Chromosome18	5474523	5478612	Manes.18G062300	0	+	Manes.18G062300	IPR028923	SAICAR synthetase/ADE2, N-terminal	Mesculenta_v8.1	671	Mes	(1 of 1) 6.3.2.6 - Phosphoribosylaminoimidazolesuccinocarboxamide synthase / SAICARs	Chromosome18	1	5474524	5478612		Manes.18G062300.2	Manes.18G062300.2.p	5474524	5478612	PF01259	SAICAR_synt	PTHR11609	FAMILY NOT NAMED			6.3.2.6	Phosphoribosylaminoimidazolesuccinocarboxamide synthase	PWY-841	superpathway of purine nucleotides <i>de novo</i> biosynthesis I	KOG2835	Phosphoribosylamidoimidazole-succinocarboxamide synthase	K01923	phosphoribosylaminoimidazole-succinocarboxamide synthase [EC:6.3.2.6]					G3DSA:3.30.470.20	no description
Chromosome18	5339281	9804251	Chromosome18	5478789	5484489	Manes.18G062400	0	-	Manes.18G062400	IPR002885		Mesculenta_v8.1	671	Mes	(1 of 446) PF01535 - PPR repeat (PPR)	Chromosome18	-1	5478790	5484489		Manes.18G062400.3	Manes.18G062400.3.p	5479629	5484489	PF01535	PPR	PTHR24015	FAMILY NOT NAMED															G3DSA:1.25.40.10	no description	PS51375	PPR
Chromosome18	5339281	9804251	Chromosome18	5492925	5495426	Manes.18G062550	0	-	Manes.18G062550			Mesculenta_v8.1	671	Mes		Chromosome18	-1	5492926	5495426	1	Manes.18G062550.1	Manes.18G062550.1.p	5492926	5495426
Chromosome18	5339281	9804251	Chromosome18	5526390	5527203	Manes.18G062666	0	-	Manes.18G062666			Mesculenta_v8.1	671	Mes		Chromosome18	-1	5526391	5527203	1	Manes.18G062666.2	Manes.18G062666.2.p	5526391	5527203
Chromosome18	5339281	9804251	Chromosome18	5528526	5532453	Manes.18G062732	0	+	Manes.18G062732	IPR002528		Mesculenta_v8.1	671	Mes	(1 of 1) PTHR11206//PTHR11206:SF130 - MULTIDRUG RESISTANCE PROTEIN // SUBFAMILY NOT NAMED	Chromosome18	1	5528527	5532453		Manes.18G062732.4	Manes.18G062732.4.p	5528569	5531822	PF01554	MatE	PTHR11206	FAMILY NOT NAMED	GO:0006855	drug transmembrane transport					KOG1347	Uncharacterized membrane protein, predicted efflux pump
Chromosome18	5339281	9804251	Chromosome18	5533695	5536518	Manes.18G062800	0	+	Manes.18G062800	IPR002528		Mesculenta_v8.1	671	Mes	(1 of 3) PTHR11206//PTHR11206:SF80 - MULTIDRUG RESISTANCE PROTEIN // SUBFAMILY NOT NAMED	Chromosome18	1	5533696	5536518	1	Manes.18G062800.1	Manes.18G062800.1.p	5533696	5536518	PF01554	MatE	PTHR11206	FAMILY NOT NAMED	GO:0006855	drug transmembrane transport					KOG1347	Uncharacterized membrane protein, predicted efflux pump	K03327	multidrug resistance protein, MATE family
Chromosome18	5339281	9804251	Chromosome18	5538451	5539889	Manes.18G062900	0	-	Manes.18G062900	IPR011417		Mesculenta_v8.1	671	Mes	(1 of 1) PTHR22951//PTHR22951:SF24 - CLATHRIN ASSEMBLY PROTEIN // SUBFAMILY NOT NAMED	Chromosome18	-1	5538452	5539889	1	Manes.18G062900.2	Manes.18G062900.2.p	5538452	5539889	PF07651	ANTH	PTHR22951	FAMILY NOT NAMED	GO:0005543	phospholipid binding											SM00273	no description	G3DSA:1.25.40.90	no description	PS50942	ENTH
Chromosome18	5339281	9804251	Chromosome18	5551408	5553233	Manes.18G062950	0	-	Manes.18G062950	IPR001841		Mesculenta_v8.1	671	Mes	(1 of 7) K10664 - E3 ubiquitin-protein ligase ATL6/9/15/31/42/55 [EC:6.3.2.19] (ATL6S)	Chromosome18	-1	5551409	5553233	1	Manes.18G062950.1	Manes.18G062950.1.p	5551409	5553233	PF13639	zf-RING_2	PTHR14155	FAMILY NOT NAMED	GO:0005515	protein binding							K10664	E3 ubiquitin-protein ligase ATL6/9/15/31/42/55 [EC:6.3.2.19]			SM00184	no description	G3DSA:3.30.40.10	no description	PS50089	ZF_RING_2
Chromosome18	5339281	9804251	Chromosome18	5561656	5563781	Manes.18G063000	0	+	Manes.18G063000	IPR011598		Mesculenta_v8.1	671	Mes	(1 of 3) PTHR11969//PTHR11969:SF19 - MAX DIMERIZATION, MAD // SUBFAMILY NOT NAMED	Chromosome18	1	5561657	5563781	1	Manes.18G063000.1	Manes.18G063000.1.p	5561657	5563781	PF00010	HLH	PTHR11969	FAMILY NOT NAMED	GO:0046983	protein dimerization activity											SM00353	no description	G3DSA:4.10.280.10	no description	PS50888	HLH
Chromosome18	5339281	9804251	Chromosome18	5573165	5576629	Manes.18G063100	0	+	Manes.18G063100			Mesculenta_v8.1	671	Mes	(1 of 1) PTHR35689:SF1 - F10B6.4	Chromosome18	1	5573166	5576629		Manes.18G063100.3	Manes.18G063100.3.p	5573166	5576629			PTHR35689																G3DSA:2.30.31.10	no description
Chromosome18	5339281	9804251	Chromosome18	5577161	5580517	Manes.18G063201	0	+	Manes.18G063201	IPR000504		Mesculenta_v8.1	671	Mes	(1 of 2) PTHR24012//PTHR24012:SF477 - FAMILY NOT NAMED // PROTEIN RBD-1	Chromosome18	1	5577162	5580517	1	Manes.18G063201.1	Manes.18G063201.1.p	5577162	5580517	PF00076	RRM_1	PTHR24012	FAMILY NOT NAMED	GO:0003676	nucleic acid binding					KOG0131	Splicing factor 3b, subunit 4	K13126	polyadenylate-binding protein			SM00360	no description	G3DSA:3.30.70.330	no description	PS50102	RRM
Chromosome18	5339281	9804251	Chromosome18	5582656	5583349	Manes.18G063300	0	+	Manes.18G063300	IPR003245		Mesculenta_v8.1	671	Mes	(1 of 57) PF02298 - Plastocyanin-like domain (Cu_bind_like)	Chromosome18	1	5582657	5583349	1	Manes.18G063300.1	Manes.18G063300.1.p	5582657	5583349	PF02298	Cu_bind_like	PTHR33021		GO:0009055	electron carrier activity													G3DSA:2.60.40.420	no description	PS51485	PHYTOCYANIN	PD003122	UMEC_ARMRU_P42849;
Chromosome18	5339281	9804251	Chromosome18	5587304	5600952	Manes.18G063352	0	-	Manes.18G063352	IPR004193		Mesculenta_v8.1	671	Mes	(1 of 1) PTHR10357//PTHR10357:SF74 - ALPHA-AMYLASE // ISOAMYLASE 3, CHLOROPLASTIC	Chromosome18	-1	5587305	5600952		Manes.18G063352.3	Manes.18G063352.3.p	5588054	5600952	PF00128	Alpha-amylase	PTHR10357	ALPHA-AMYLASE	GO:0003824	catalytic activity	3.2.1.68	Isoamylase	PWY-622	starch biosynthesis							SM00642	no description	G3DSA:2.60.40.10	no description
Chromosome18	5339281	9804251	Chromosome18	5613778	5616341	Manes.18G063438	0	-	Manes.18G063438	IPR000719		Mesculenta_v8.1	671	Mes	(1 of 4) PF00069//PF08488//PF13947 - Protein kinase domain (Pkinase) // Wall-associated kinase (WAK) // Wall-associated receptor kinase galacturonan-binding (GUB_WAK_bind)	Chromosome18	-1	5613779	5616341	1	Manes.18G063438.1	Manes.18G063438.1.p	5613779	5616341	PF00069	Pkinase	PTHR27005		GO:0004672	protein kinase activity	2.7.11.1	Non-specific serine/threonine protein kinase			KOG1187	Serine/threonine protein kinase					SM00220	no description	G3DSA:2.10.25.10	no description	PS50011	PROTEIN_KINASE_DOM
Chromosome18	5339281	9804251	Chromosome18	5663946	5665733	Manes.18G025086	0	-	Manes.18G025086	IPR005162		Mesculenta_v8.1	671	Mes	(1 of 84) PF03732 - Retrotransposon gag protein (Retrotrans_gag)	Chromosome18	-1	5663947	5665733	1	Manes.18G025086.1	Manes.18G025086.1.p	5663947	5665733	PF03732	Retrotrans_gag
Chromosome18	5339281	9804251	Chromosome18	5669417	5670246	Manes.18G025146	0	-	Manes.18G025146			Mesculenta_v8.1	671	Mes		Chromosome18	-1	5669418	5670246	1	Manes.18G025146.1	Manes.18G025146.1.p	5669418	5670246																			G3DSA:3.20.110.10	no description
Chromosome18	5339281	9804251	Chromosome18	5674929	5681397	Manes.18G025208	0	-	Manes.18G025208	IPR028091	FAM91, N-terminal domain	Mesculenta_v8.1	671	Mes	(1 of 3) PF14647 - FAM91 N-terminus (FAM91_N)	Chromosome18	-1	5674930	5681397	1	Manes.18G025208.2	Manes.18G025208.2.p	5674930	5681397	PF14647	FAM91_N	PTHR28441
Chromosome18	5339281	9804251	Chromosome18	5687061	5689742	Manes.18G025000	0	-	Manes.18G025000	IPR000719		Mesculenta_v8.1	671	Mes	(1 of 4) PF00069//PF08488//PF13947 - Protein kinase domain (Pkinase) // Wall-associated kinase (WAK) // Wall-associated receptor kinase galacturonan-binding (GUB_WAK_bind)	Chromosome18	-1	5687062	5689742	1	Manes.18G025000.1	Manes.18G025000.1.p	5687062	5689742	PF00069	Pkinase	PTHR27005		GO:0004672	protein kinase activity	2.7.11.1	Non-specific serine/threonine protein kinase			KOG1187	Serine/threonine protein kinase					SM00220	no description	G3DSA:2.10.25.10	no description	PS50011	PROTEIN_KINASE_DOM
Chromosome18	5339281	9804251	Chromosome18	5690820	5693741	Manes.18G025260	0	-	Manes.18G025260	IPR000719		Mesculenta_v8.1	671	Mes	(1 of 23) PTHR27005:SF7 - WALL-ASSOCIATED RECEPTOR KINASE-LIKE 1-RELATED	Chromosome18	-1	5690821	5693741	1	Manes.18G025260.1	Manes.18G025260.1.p	5690821	5693741	PF00069	Pkinase	PTHR27005		GO:0004672	protein kinase activity	2.7.11.1	Non-specific serine/threonine protein kinase			KOG1187	Serine/threonine protein kinase					SM00220	no description	G3DSA:2.60.120.200	no description	PS50011	PROTEIN_KINASE_DOM
Chromosome18	5339281	9804251	Chromosome18	5704308	5704580	Manes.18G025320	0	-	Manes.18G025320			Mesculenta_v8.1	671	Mes		Chromosome18	-1	5704309	5704580	1	Manes.18G025320.1	Manes.18G025320.1.p	5704309	5704580
Chromosome18	5339281	9804251	Chromosome18	5705921	5706321	Manes.18G025380	0	-	Manes.18G025380	IPR002085		Mesculenta_v8.1	671	Mes	(1 of 3) PTHR11695:SF576 - ALCOHOL DEHYDROGENASE CLASS-P	Chromosome18	-1	5705922	5706321	1	Manes.18G025380.1	Manes.18G025380.1.p	5705922	5706321			PTHR11695	FAMILY NOT NAMED	GO:0008270	zinc ion binding	1.1.1.1	Alcohol dehydrogenase	PWY66-389	phytol degradation									G3DSA:3.90.180.10	no description
Chromosome18	5339281	9804251	Chromosome18	5722303	5724277	Manes.18G025312	0	-	Manes.18G025312	IPR000719		Mesculenta_v8.1	671	Mes	(1 of 23) PTHR27005//PTHR27005:SF7 - FAMILY NOT NAMED // WALL-ASSOCIATED RECEPTOR KINASE-LIKE 1-RELATED	Chromosome18	-1	5722304	5724277	1	Manes.18G025312.2	Manes.18G025312.2.p	5722304	5724277	PF00069	Pkinase	PTHR27005		GO:0004672	protein kinase activity	2.7.11.1	Non-specific serine/threonine protein kinase			KOG1187	Serine/threonine protein kinase					SM00220	no description	G3DSA:2.60.120.200	no description	PS50011	PROTEIN_KINASE_DOM
Chromosome18	5339281	9804251	Chromosome18	5724343	5724993	Manes.18G025372	0	-	Manes.18G025372	IPR025287	Wall-associated receptor kinase galacturonan-binding domain	Mesculenta_v8.1	671	Mes	(1 of 23) PTHR27005//PTHR27005:SF7 - FAMILY NOT NAMED // WALL-ASSOCIATED RECEPTOR KINASE-LIKE 1-RELATED	Chromosome18	-1	5724344	5724993	1	Manes.18G025372.1	Manes.18G025372.1.p	5724344	5724993	PF13947	GUB_WAK_bind	PTHR27005		GO:0030247	polysaccharide binding
Chromosome18	5339281	9804251	Chromosome18	5726937	5727632	Manes.18G025338	0	+	Manes.18G025338			Mesculenta_v8.1	671	Mes		Chromosome18	1	5726938	5727632	1	Manes.18G025338.1	Manes.18G025338.1.p	5726938	5727632			PTHR14049	FAMILY NOT NAMED
Chromosome18	5339281	9804251	Chromosome18	5742442	5743183	Manes.18G025364	0	+	Manes.18G025364	IPR005135		Mesculenta_v8.1	671	Mes	(1 of 74) PF03372 - Endonuclease/Exonuclease/phosphatase family (Exo_endo_phos)	Chromosome18	1	5742443	5743183	1	Manes.18G025364.1	Manes.18G025364.1.p	5742443	5743183	PF03372	Exo_endo_phos	PTHR31696																G3DSA:3.60.10.10	no description
Chromosome18	5339281	9804251	Chromosome18	5803989	5806825	Manes.18G063800	0	+	Manes.18G063800	IPR001356		Mesculenta_v8.1	671	Mes	(1 of 4) PTHR24326//PTHR24326:SF196 - FAMILY NOT NAMED // HOMEOBOX-LEUCINE ZIPPER PROTEIN ATHB-16-RELATED	Chromosome18	1	5803990	5806825	1	Manes.18G063800.1	Manes.18G063800.1.p	5803990	5806825	PF02183	HALZ	PTHR24326	FAMILY NOT NAMED	GO:0003677	DNA binding					KOG0483	Transcription factor HEX, contains HOX and HALZ domains	K09338	homeobox-leucine zipper protein			SM00389	no description	G3DSA:1.10.10.60	no description	PS50071	HOMEOBOX_2
Chromosome18	5339281	9804251	Chromosome18	5809240	5810393	Manes.18G063900	0	+	Manes.18G063900	IPR019189		Mesculenta_v8.1	671	Mes	(1 of 1) PTHR21338//PTHR21338:SF0 - MITOCHONDRIAL RIBOSOMAL PROTEIN L41 // 39S RIBOSOMAL PROTEIN L41, MITOCHONDRIAL	Chromosome18	1	5809241	5810393	1	Manes.18G063900.1	Manes.18G063900.1.p	5809241	5810393	PF09809	MRP-L27	PTHR21338	FAMILY NOT NAMED							KOG4756	Mitochondrial ribosomal protein L27	K17422	large subunit ribosomal protein L41
Chromosome18	5339281	9804251	Chromosome18	5821325	5826851	Manes.18G064150	0	+	Manes.18G064150	IPR019378		Mesculenta_v8.1	671	Mes	(1 of 43) PF10250 - GDP-fucose protein O-fucosyltransferase (O-FucT)	Chromosome18	1	5821326	5826851	1	Manes.18G064150.1	Manes.18G064150.1.p	5821326	5826851	PF10250	O-FucT	PTHR31741
Chromosome18	5339281	9804251	Chromosome18	5826851	5830767	Manes.18G064300	0	+	Manes.18G064300	IPR002016		Mesculenta_v8.1	671	Mes	(1 of 1) PTHR31356:SF6 - THYLAKOID LUMENAL 29 KDA PROTEIN, CHLOROPLASTIC	Chromosome18	1	5826852	5830767	1	Manes.18G064300.1	Manes.18G064300.1.p	5826852	5830767	PF00141	peroxidase	PTHR31356		GO:0004601	peroxidase activity	1.11.1.11	L-ascorbate peroxidase	PWY-6959	L-ascorbate degradation V			K00434	L-ascorbate peroxidase [EC:1.11.1.11]					G3DSA:1.10.520.10	no description
Chromosome18	5339281	9804251	Chromosome18	5834918	5837919	Manes.18G064500	0	+	Manes.18G064500	IPR007125		Mesculenta_v8.1	671	Mes	(1 of 13) K11253 - histone H3 (H3)	Chromosome18	1	5834919	5837919		Manes.18G064500.4	Manes.18G064500.4.p	5836054	5837919	PF00125	Histone	PTHR11426	FAMILY NOT NAMED	GO:0000786	nucleosome					KOG1745	Histones H3 and H4	K11253	histone H3			SM00428	no description	G3DSA:1.10.20.10	no description
Chromosome18	5339281	9804251	Chromosome18	5838554	5845842	Manes.18G064621	0	-	Manes.18G064621	IPR003213		Mesculenta_v8.1	671	Mes	(1 of 4) K02267 - cytochrome c oxidase subunit 6b (COX6B)	Chromosome18	-1	5838555	5845842	1	Manes.18G064621.1	Manes.18G064621.1.p	5838555	5845842	PF02297	COX6B	PTHR11387	FAMILY NOT NAMED	GO:0004129	cytochrome-c oxidase activity	1.9.3.1	Cytochrome-c oxidase	PWY-3781	aerobic respiration I (cytochrome c)	KOG3057	Cytochrome c oxidase, subunit VIb/COX12	K02267	cytochrome c oxidase subunit 6b					G3DSA:1.10.10.140	no description			PD015172	Q8LHA3_ORYSA_Q8LHA3;
Chromosome18	5339281	9804251	Chromosome18	5850372	5851041	Manes.18G025104	0	-	Manes.18G025104			Mesculenta_v8.1	671	Mes		Chromosome18	-1	5850373	5851041	1	Manes.18G025104.2	Manes.18G025104.2.p	5850373	5851041			PTHR31696																G3DSA:3.60.10.10	no description
Chromosome18	5339281	9804251	Chromosome18	5852336	5855042	Manes.18G064740	0	-	Manes.18G064740	IPR002085		Mesculenta_v8.1	671	Mes	(1 of 1) PTHR11695//PTHR11695:SF408 - ALCOHOL DEHYDROGENASE RELATED // SUBFAMILY NOT NAMED	Chromosome18	-1	5852337	5855042	1	Manes.18G064740.1	Manes.18G064740.1.p	5852337	5855042	PF00107	ADH_zinc_N	PTHR11695	FAMILY NOT NAMED	GO:0008270	zinc ion binding	1.1.1.1	Alcohol dehydrogenase	PWY66-389	phytol degradation			K00121	S-(hydroxymethyl)glutathione dehydrogenase / alcohol dehydrogenase [EC:1.1.1.284 1.1.1.1]					G3DSA:3.90.180.10	no description
Chromosome18	5339281	9804251	Chromosome18	5867290	5871832	Manes.18G025182	0	+	Manes.18G025182	IPR008889		Mesculenta_v8.1	671	Mes	(1 of 2) PTHR33783//PTHR33783:SF1 - FAMILY NOT NAMED // F3F9.15	Chromosome18	1	5867291	5871832	1	Manes.18G025182.1	Manes.18G025182.1.p	5867291	5871832	PF05678	VQ	PTHR33783
Chromosome18	5339281	9804251	Chromosome18	5876550	5879847	Manes.18G064980	0	-	Manes.18G064980	IPR000308		Mesculenta_v8.1	671	Mes	(1 of 2) PTHR18860//PTHR18860:SF26 - 14-3-3 PROTEIN // SUBFAMILY NOT NAMED	Chromosome18	-1	5876551	5879847	1	Manes.18G064980.1	Manes.18G064980.1.p	5876551	5879847	PF00244	2003-03-14	PTHR18860	FAMILY NOT NAMED	GO:0019904	protein domain specific binding					KOG0841	Multifunctional chaperone (14-3-3 family)	K06630	14-3-3 protein epsilon			SM00101	no description	G3DSA:1.20.190.20	no description
Chromosome18	5339281	9804251	Chromosome18	5883523	5886334	Manes.18G065200	0	+	Manes.18G065200	IPR000719		Mesculenta_v8.1	671	Mes	(1 of 3) PTHR24343//PTHR24343:SF207 - SERINE/THREONINE KINASE // SERINE/THREONINE-PROTEIN KINASE SRK2C	Chromosome18	1	5883524	5886334		Manes.18G065200.5	Manes.18G065200.5.p	5884184	5886334	PF07714	Pkinase_Tyr	PTHR24343	FAMILY NOT NAMED	GO:0004672	protein kinase activity	2.7.11.1	Non-specific serine/threonine protein kinase									SM00220	no description	G3DSA:1.10.510.10	no description	PS50011	PROTEIN_KINASE_DOM
Chromosome18	5339281	9804251	Chromosome18	5886908	5889339	Manes.18G065300	0	+	Manes.18G065300	IPR001377		Mesculenta_v8.1	671	Mes	(1 of 4) K02991 - small subunit ribosomal protein S6e (RP-S6e, RPS6)	Chromosome18	1	5886909	5889339	1	Manes.18G065300.1	Manes.18G065300.1.p	5886909	5889339	PF01092	Ribosomal_S6e	PTHR11502	FAMILY NOT NAMED	GO:0003735	structural constituent of ribosome					KOG1646	40S ribosomal protein S6	K02991	small subunit ribosomal protein S6e
Chromosome18	5339281	9804251	Chromosome18	5903154	5907650	Manes.18G065500	0	-	Manes.18G065500	IPR002480		Mesculenta_v8.1	671	Mes	(1 of 2) PTHR21337//PTHR21337:SF7 - PHOSPHO-2-DEHYDRO-3-DEOXYHEPTONATE ALDOLASE 1, 2 // SUBFAMILY NOT NAMED	Chromosome18	-1	5903155	5907650	1	Manes.18G065500.1	Manes.18G065500.1.p	5903155	5907650	PF01474	DAHP_synth_2	PTHR21337	FAMILY NOT NAMED	GO:0003849	3-deoxy-7-phosphoheptulonate synthase activity	2.5.1.54	3-deoxy-7-phosphoheptulonate synthase	ARO-PWY	chorismate biosynthesis I			K01626	3-deoxy-7-phosphoheptulonate synthase [EC:2.5.1.54]
Chromosome18	5339281	9804251	Chromosome18	5932071	5933982	Manes.18G065800	0	-	Manes.18G065800	IPR006766		Mesculenta_v8.1	671	Mes	(1 of 5) PTHR31279:SF3 - (PHI-1) PROTEIN, PUTATIVE-RELATED	Chromosome18	-1	5932072	5933982	1	Manes.18G065800.1	Manes.18G065800.1.p	5932072	5933982	PF04674	Phi_1	PTHR31279
Chromosome18	5339281	9804251	Chromosome18	5941834	5943602	Manes.18G065900	0	+	Manes.18G065900	IPR002213		Mesculenta_v8.1	671	Mes	(1 of 24) 2.4.1.324 - 7-deoxyloganetin glucosyltransferase / UGT85A24	Chromosome18	1	5941835	5943602	1	Manes.18G065900.1	Manes.18G065900.1.p	5941835	5943602	PF00201	UDPGT	PTHR11926	FAMILY NOT NAMED	GO:0008152	metabolic process	2.4.1.324	7-deoxyloganetin glucosyltransferase											G3DSA:3.40.50.2000	no description
Chromosome18	5339281	9804251	Chromosome18	5952700	5954612	Manes.18G066000	0	+	Manes.18G066000	IPR002213		Mesculenta_v8.1	671	Mes	(1 of 24) 2.4.1.324 - 7-deoxyloganetin glucosyltransferase / UGT85A24	Chromosome18	1	5952701	5954612	1	Manes.18G066000.2	Manes.18G066000.2.p	5952701	5954612	PF00201	UDPGT	PTHR11926	FAMILY NOT NAMED	GO:0008152	metabolic process	2.4.1.324	7-deoxyloganetin glucosyltransferase											G3DSA:3.40.50.2000	no description
Chromosome18	5339281	9804251	Chromosome18	5955193	5958995	Manes.18G066101	0	-	Manes.18G066101	IPR000504		Mesculenta_v8.1	671	Mes	(1 of 17) KOG0149 - Predicted RNA-binding protein SEB4 (RRM superfamily)	Chromosome18	-1	5955194	5958995		Manes.18G066101.5	Manes.18G066101.5.p	5955194	5958995	PF00076	RRM_1	PTHR24012	FAMILY NOT NAMED	GO:0003676	nucleic acid binding					KOG0149	Predicted RNA-binding protein SEB4 (RRM superfamily)					SM00360	no description	G3DSA:3.30.70.330	no description	PS50102	RRM
Chromosome18	5339281	9804251	Chromosome18	5966731	5974219	Manes.18G066200	0	+	Manes.18G066200	IPR004159		Mesculenta_v8.1	671	Mes	(1 of 2) PTHR10108//PTHR10108:SF899 - METHYLTRANSFERASE // PECTIN METHYLTRANSFERASE QUA2-RELATED	Chromosome18	1	5966732	5974219	1	Manes.18G066200.4	Manes.18G066200.4.p	5966732	5974219	PF03141	DUF248	PTHR10108	FAMILY NOT NAMED	GO:0008168	methyltransferase activity	2.1.1.157	Sarcosine/dimethylglycine N-methyltransferase											G3DSA:3.40.50.150	no description
Chromosome18	5339281	9804251	Chromosome18	5976328	5979203	Manes.18G066300	0	+	Manes.18G066300	IPR021099		Mesculenta_v8.1	671	Mes	(1 of 25) PF11955 - Plant organelle RNA recognition domain (PORR)	Chromosome18	1	5976329	5979203		Manes.18G066300.5	Manes.18G066300.5.p	5976329	5979203	PF11955	PORR	PTHR31476
Chromosome18	5339281	9804251	Chromosome18	6001292	6003041	Manes.18G066550	0	-	Manes.18G066550			Mesculenta_v8.1	671	Mes		Chromosome18	-1	6001293	6003041	1	Manes.18G066550.1	Manes.18G066550.1.p	6001293	6003041
Chromosome18	5339281	9804251	Chromosome18	6002952	6006556	Manes.18G066600	0	+	Manes.18G066600	IPR013766		Mesculenta_v8.1	671	Mes	(1 of 2) PTHR18929//PTHR18929:SF113 - PROTEIN DISULFIDE ISOMERASE // SUBFAMILY NOT NAMED	Chromosome18	1	6002953	6006556		Manes.18G066600.8	Manes.18G066600.8.p	6003024	6006556	PF00085	Thioredoxin	PTHR18929	FAMILY NOT NAMED	GO:0045454	cell redox homeostasis					KOG2640	Thioredoxin							G3DSA:3.40.30.10	no description	PS51352	THIOREDOXIN_2
Chromosome18	5339281	9804251	Chromosome18	6007502	6011022	Manes.18G066800	0	-	Manes.18G066800	IPR002190		Mesculenta_v8.1	671	Mes	(1 of 1) PF01454 - MAGE family (MAGE)	Chromosome18	-1	6007503	6011022		Manes.18G066800.3	Manes.18G066800.3.p	6007503	6011022	PF01454	MAGE	PTHR11736	FAMILY NOT NAMED																	PS50838	MAGE
Chromosome18	5339281	9804251	Chromosome18	6019774	6024104	Manes.18G067100	0	+	Manes.18G067100	IPR001932		Mesculenta_v8.1	671	Mes	(1 of 1) KOG0698//KOG0699 - Serine/threonine protein phosphatase // Serine/threonine protein phosphatase	Chromosome18	1	6019775	6024104		Manes.18G067100.2	Manes.18G067100.2.p	6019775	6024104	PF00481	PP2C	PTHR13832	FAMILY NOT NAMED	GO:0003824	catalytic activity	3.1.3.16	Protein-serine/threonine phosphatase			KOG0699	Serine/threonine protein phosphatase					SM00332	no description	G3DSA:3.60.40.10	no description
Chromosome18	5339281	9804251	Chromosome18	6024388	6027394	Manes.18G067200	0	-	Manes.18G067200	IPR001932		Mesculenta_v8.1	671	Mes	(1 of 5) PTHR13832:SF314 - PROTEIN PHOSPHATASE 2C 10-RELATED	Chromosome18	-1	6024389	6027394		Manes.18G067200.2	Manes.18G067200.2.p	6024389	6027394	PF00481	PP2C	PTHR13832	FAMILY NOT NAMED	GO:0003824	catalytic activity	3.1.3.16	Protein-serine/threonine phosphatase			KOG0698	Serine/threonine protein phosphatase					SM00331	no description	G3DSA:3.60.40.10	no description
Chromosome18	5339281	9804251	Chromosome18	6029847	6033758	Manes.18G067300	0	-	Manes.18G067300	IPR005101		Mesculenta_v8.1	671	Mes	(1 of 2) K12118 - cryptochrome 1 (CRY1)	Chromosome18	-1	6029848	6033758		Manes.18G067300.2	Manes.18G067300.2.p	6029848	6033758	PF03441	FAD_binding_7	PTHR11455	FAMILY NOT NAMED	GO:0003913	DNA photolyase activity	4.1.99.3	Deoxyribodipyrimidine photo-lyase											G3DSA:1.10.579.10	no description
Chromosome18	5339281	9804251	Chromosome18	6042519	6044216	Manes.18G067400	0	-	Manes.18G067400	IPR001005		Mesculenta_v8.1	671	Mes	(1 of 2) PTHR10641:SF609 - MYB TRANSCRIPTION FACTOR	Chromosome18	-1	6042520	6044216	1	Manes.18G067400.1	Manes.18G067400.1.p	6042520	6044216	PF00249	Myb_DNA-binding	PTHR10641	MYB-LIKE DNA-BINDING PROTEIN MYB							KOG0048	Transcription factor, Myb superfamily	K09422	myb proto-oncogene protein, plant			SM00717	no description	G3DSA:1.10.10.60	no description	PS51294	HTH_MYB
Chromosome18	5339281	9804251	Chromosome18	6049006	6057981	Manes.18G067500	0	-	Manes.18G067500			Mesculenta_v8.1	671	Mes	(1 of 2) PTHR12459:SF6 - TRANSMEMBRANE PROTEIN	Chromosome18	-1	6049007	6057981	1	Manes.18G067500.2	Manes.18G067500.2.p	6049007	6057981			PTHR12459	FAMILY NOT NAMED							KOG1398	Uncharacterized conserved protein
Chromosome18	5339281	9804251	Chromosome18	6071220	6077366	Manes.18G067600	0	-	Manes.18G067600	IPR002067		Mesculenta_v8.1	671	Mes	(1 of 3) PTHR24089:SF292 - MITOCHONDRIAL ADENINE NUCLEOTIDE TRANSPORTER BTL2-RELATED	Chromosome18	-1	6071221	6077366		Manes.18G067600.3	Manes.18G067600.3.p	6073656	6077360	PF00153	Mito_carr	PTHR24089	FAMILY NOT NAMED	GO:0055085	transmembrane transport					KOG0752	Mitochondrial solute carrier protein							G3DSA:1.50.40.10	no description	PS50920	SOLCAR
Chromosome18	5339281	9804251	Chromosome18	6097501	6099549	Manes.18G067800	0	-	Manes.18G067800	IPR001202		Mesculenta_v8.1	671	Mes		Chromosome18	-1	6097502	6099549	1	Manes.18G067800.1	Manes.18G067800.1.p	6097502	6099549			PTHR14791	FAMILY NOT NAMED	GO:0005515	protein binding													G3DSA:2.20.70.10	no description	PS50020	WW_DOMAIN_2
Chromosome18	5339281	9804251	Chromosome18	6103805	6107860	Manes.18G067900	0	-	Manes.18G067900	IPR020846		Mesculenta_v8.1	671	Mes	(1 of 1) PTHR23500:SF44 - SUGAR TRANSPORT PROTEIN 5	Chromosome18	-1	6103806	6107860		Manes.18G067900.5	Manes.18G067900.5.p	6103806	6107860	PF07690	MFS_1	PTHR23500		GO:0016020	membrane					KOG0254	Predicted transporter (major facilitator superfamily)							G3DSA:1.20.1250.20	no description	PS50850	MFS
Chromosome18	5339281	9804251	Chromosome18	6112964	6115384	Manes.18G068000	0	+	Manes.18G068000	IPR001464		Mesculenta_v8.1	671	Mes	(1 of 2) PTHR10502//PTHR10502:SF98 - ANNEXIN // ANNEXIN D1-RELATED	Chromosome18	1	6112965	6115384	1	Manes.18G068000.1	Manes.18G068000.1.p	6112965	6115384	PF00191	Annexin	PTHR10502	FAMILY NOT NAMED	GO:0005509	calcium ion binding					KOG0819	Annexin	K17095	annexin A7/11			SM00335	no description	G3DSA:1.10.220.10	no description
Chromosome18	5339281	9804251	Chromosome18	6116506	6122831	Manes.18G068100	0	-	Manes.18G068100	IPR001313		Mesculenta_v8.1	671	Mes	(1 of 2) PTHR12537:SF64 - PUMILIO HOMOLOG 11-RELATED	Chromosome18	-1	6116507	6122831	1	Manes.18G068100.3	Manes.18G068100.3.p	6116507	6122831	PF00806	PUF	PTHR12537	FAMILY NOT NAMED	GO:0003723	RNA binding					KOG2049	Translational repressor MPT5/PUF4 and related RNA-binding proteins (Puf superfamily)					SM00025	no description	G3DSA:1.25.10.10	no description	PS50302	PUM
Chromosome18	5339281	9804251	Chromosome18	6161856	6165922	Manes.18G068400	0	-	Manes.18G068400	IPR005828		Mesculenta_v8.1	671	Mes	(1 of 2) PTHR23505:SF15 - MAJOR FACILITATOR PROTEIN	Chromosome18	-1	6161857	6165922		Manes.18G068400.3	Manes.18G068400.3.p	6161857	6165922	PF00083	Sugar_tr	PTHR23505		GO:0016021	integral component of membrane													G3DSA:1.20.1250.20	no description	PS50850	MFS
Chromosome18	5339281	9804251	Chromosome18	6187865	6191567	Manes.18G068500	0	+	Manes.18G068500	IPR013026		Mesculenta_v8.1	671	Mes	(1 of 2) PTHR22904//PTHR22904:SF360 - TPR REPEAT CONTAINING PROTEIN // SUBFAMILY NOT NAMED	Chromosome18	1	6187866	6191567		Manes.18G068500.3	Manes.18G068500.3.p	6187866	6191567	PF00085	Thioredoxin	PTHR22904	FAMILY NOT NAMED	GO:0005515	protein binding					KOG0548	Molecular co-chaperone STI1	K09527	DnaJ homolog subfamily C member 7			SM00028	no description	G3DSA:3.40.30.10	no description	PS50293	TPR_REGION
Chromosome18	5339281	9804251	Chromosome18	6196989	6198268	Manes.18G068700	0	+	Manes.18G068700			Mesculenta_v8.1	671	Mes		Chromosome18	1	6196990	6198268	1	Manes.18G068700.2	Manes.18G068700.2.p	6196990	6198268			PTHR31852
Chromosome18	5339281	9804251	Chromosome18	6203494	6206437	Manes.18G068800	0	-	Manes.18G068800	IPR003337		Mesculenta_v8.1	671	Mes	(1 of 2) PTHR10788//PTHR10788:SF25 - TREHALOSE-6-PHOSPHATE SYNTHASE // TREHALOSE-PHOSPHATE PHOSPHATASE D-RELATED	Chromosome18	-1	6203495	6206437		Manes.18G068800.2	Manes.18G068800.2.p	6203495	6206437	PF02358	Trehalose_PPase	PTHR10788	TREHALOSE-6-PHOSPHATE SYNTHASE	GO:0003824	catalytic activity	3.1.3.12	Trehalose-phosphatase					K01087	trehalose 6-phosphate phosphatase [EC:3.1.3.12]					G3DSA:3.40.50.1000	no description
Chromosome18	5339281	9804251	Chromosome18	6234529	6236624	Manes.18G069000	0	-	Manes.18G069000	IPR001471		Mesculenta_v8.1	671	Mes	(1 of 9) PTHR31657:SF9 - ETHYLENE-RESPONSIVE TRANSCRIPTION FACTOR CRF5-RELATED	Chromosome18	-1	6234530	6236624		Manes.18G069000.1	Manes.18G069000.1.p	6234532	6236496	PF00847	AP2	PTHR31657		GO:0003700	transcription factor activity, sequence-specific DNA binding							K09286	EREBP-like factor			SM00380	no description	G3DSA:3.30.730.10	no description	PS51032	AP2_ERF
Chromosome18	5339281	9804251	Chromosome18	6293883	6297041	Manes.18G069200	0	+	Manes.18G069200	IPR002772		Mesculenta_v8.1	671	Mes	(1 of 4) PTHR30620:SF8 - BETA-D-XYLOSIDASE 7-RELATED	Chromosome18	1	6293884	6297041		Manes.18G069200.3	Manes.18G069200.3.p	6293884	6297041	PF00933	Glyco_hydro_3	PTHR30620		GO:0004553	hydrolase activity, hydrolyzing O-glycosyl compounds	3.2.1.55	Non-reducing end alpha-L-arabinofuranosidase											G3DSA:3.20.20.300	no description
Chromosome18	5339281	9804251	Chromosome18	6297330	6300968	Manes.18G069300	0	+	Manes.18G069300	IPR002772		Mesculenta_v8.1	671	Mes	(1 of 4) PTHR30620//PTHR30620:SF8 - PERIPLASMIC BETA-GLUCOSIDASE-RELATED // BETA-D-XYLOSIDASE 7-RELATED	Chromosome18	1	6297331	6300968	1	Manes.18G069300.1	Manes.18G069300.1.p	6297331	6300968	PF00933	Glyco_hydro_3	PTHR30620		GO:0004553	hydrolase activity, hydrolyzing O-glycosyl compounds	3.2.1.37	Xylan 1,4-beta-xylosidase											G3DSA:3.20.20.300	no description
Chromosome18	5339281	9804251	Chromosome18	6301018	6304193	Manes.18G069400	0	+	Manes.18G069400	IPR002772		Mesculenta_v8.1	671	Mes	(1 of 4) PTHR30620//PTHR30620:SF8 - PERIPLASMIC BETA-GLUCOSIDASE-RELATED // BETA-D-XYLOSIDASE 7-RELATED	Chromosome18	1	6301019	6304193	1	Manes.18G069400.1	Manes.18G069400.1.p	6301019	6304193	PF00933	Glyco_hydro_3	PTHR30620		GO:0004553	hydrolase activity, hydrolyzing O-glycosyl compounds	3.2.1.37	Xylan 1,4-beta-xylosidase											G3DSA:3.20.20.300	no description
Chromosome18	5339281	9804251	Chromosome18	6310267	6316341	Manes.18G069600	0	-	Manes.18G069600	IPR013078		Mesculenta_v8.1	671	Mes	(1 of 2) K01834 - 2,3-bisphosphoglycerate-dependent phosphoglycerate mutase (PGAM, gpmA)	Chromosome18	-1	6310268	6316341		Manes.18G069600.10	Manes.18G069600.10.p	6312181	6316313	PF00300	PGAM	PTHR11931	FAMILY NOT NAMED	GO:0004619	phosphoglycerate mutase activity	5.4.2.11	Phosphoglycerate mutase (2,3-diphosphoglycerate-dependent)	ANAEROFRUCAT-PWY	homolactic fermentation	KOG0235	Phosphoglycerate mutase	K01834	2,3-bisphosphoglycerate-dependent phosphoglycerate mutase [EC:5.4.2.11]			SM00855	no description	G3DSA:3.40.50.1240	no description
Chromosome18	5339281	9804251	Chromosome18	6320685	6322431	Manes.18G069700	0	-	Manes.18G069700			Mesculenta_v8.1	671	Mes	(1 of 3) PTHR31614:SF5 - ALLERGEN-LIKE PROTEIN BRSN20-RELATED	Chromosome18	-1	6320686	6322431	1	Manes.18G069700.1	Manes.18G069700.1.p	6320686	6322431	PF01190	Pollen_Ole_e_I	PTHR31614																G3DSA:2.60.40.10	no description
Chromosome18	5339281	9804251	Chromosome18	6326115	6328862	Manes.18G069900	0	+	Manes.18G069900	IPR001547		Mesculenta_v8.1	671	Mes	(1 of 3) PTHR10551//PTHR10551:SF12 - FASCIN // SUBFAMILY NOT NAMED	Chromosome18	1	6326116	6328862	1	Manes.18G069900.2	Manes.18G069900.2.p	6326116	6328862	PF00150	Cellulase	PTHR10551	FASCIN	GO:0004553	hydrolase activity, hydrolyzing O-glycosyl compounds	3.2.1.58	Glucan 1,3-beta-glucosidase											G3DSA:3.20.20.80	no description
Chromosome18	5339281	9804251	Chromosome18	6331374	6332911	Manes.18G070000	0	+	Manes.18G070000	IPR007650		Mesculenta_v8.1	671	Mes	(1 of 20) PF04570 - zinc-finger of the FCS-type, C2-C2 (zf-FLZ)	Chromosome18	1	6331375	6332911	1	Manes.18G070000.1	Manes.18G070000.1.p	6331375	6332911	PF04570	DUF581	PTHR33059
Chromosome18	5339281	9804251	Chromosome18	6336408	6337161	Manes.18G070100	0	+	Manes.18G070100	IPR016140		Mesculenta_v8.1	671	Mes	(1 of 4) PTHR33044:SF27 - BIFUNCTIONAL INHIBITOR/LIPID-TRANSFER PROTEIN/SEED STORAGE 2S ALBUMIN SUPERFAMILY PROTEIN-RELATED	Chromosome18	1	6336409	6337161	1	Manes.18G070100.2	Manes.18G070100.2.p	6336409	6337161	PF14368	LTP_2	PTHR33044		GO:0006869	lipid transport											SM00499	no description	G3DSA:1.10.110.10	no description
Chromosome18	5339281	9804251	Chromosome18	6361098	6368007	Manes.18G070500	0	-	Manes.18G070500	IPR002645		Mesculenta_v8.1	671	Mes	(1 of 3) K17470 - sulfate transporter 1, high-affinity (SULTR1)	Chromosome18	-1	6361099	6368007		Manes.18G070500.8	Manes.18G070500.8.p	6361099	6368007	PF00916	Sulfate_transp	PTHR11814	FAMILY NOT NAMED	GO:0005886	plasma membrane							K17470	sulfate transporter 1, high-affinity					G3DSA:3.30.750.24	no description	PS50801	STAS
Chromosome18	5339281	9804251	Chromosome18	6377585	6378849	Manes.18G070700	0	-	Manes.18G070700	IPR006121		Mesculenta_v8.1	671	Mes	(1 of 2) PTHR22814:SF84 - HEAVY-METAL-ASSOCIATED DOMAIN-CONTAINING PROTEIN	Chromosome18	-1	6377586	6378849	1	Manes.18G070700.1	Manes.18G070700.1.p	6377586	6378849	PF00403	HMA	PTHR22814	FAMILY NOT NAMED	GO:0030001	metal ion transport					KOG1603	Copper chaperone							G3DSA:3.30.70.100	no description	PS50846	HMA_2
Chromosome18	5339281	9804251	Chromosome18	6381111	6381985	Manes.18G070800	0	+	Manes.18G070800	IPR008889		Mesculenta_v8.1	671	Mes	(1 of 46) PF05678 - VQ motif (VQ)	Chromosome18	1	6381112	6381985	1	Manes.18G070800.1	Manes.18G070800.1.p	6381112	6381985	PF05678	VQ
Chromosome18	5339281	9804251	Chromosome18	6383865	6385905	Manes.18G070900	0	-	Manes.18G070900	IPR021410		Mesculenta_v8.1	671	Mes	(1 of 2) PTHR33155//PTHR33155:SF12 - FAMILY NOT NAMED // F2E2.18	Chromosome18	-1	6383866	6385905		Manes.18G070900.2	Manes.18G070900.2.p	6383903	6385861	PF11250	DUF3049	PTHR33155
Chromosome18	5339281	9804251	Chromosome18	6391207	6393983	Manes.18G070933	0	+	Manes.18G070933	IPR000626		Mesculenta_v8.1	671	Mes	(1 of 67) PF00240 - Ubiquitin family (ubiquitin)	Chromosome18	1	6391208	6393983	1	Manes.18G070933.1	Manes.18G070933.1.p	6391208	6393983	PF00240	ubiquitin	PTHR13169	FAMILY NOT NAMED	GO:0005515	protein binding													G3DSA:3.10.20.90	no description	PS50053	UBIQUITIN_2
Chromosome18	5339281	9804251	Chromosome18	6409644	6409890	Manes.18G071150	0	-	Manes.18G071150			Mesculenta_v8.1	671	Mes		Chromosome18	-1	6409645	6409890	1	Manes.18G071150.1	Manes.18G071150.1.p	6409645	6409890																			G3DSA:3.60.20.10	no description
Chromosome18	5339281	9804251	Chromosome18	6412953	6417893	Manes.18G071300	0	-	Manes.18G071300	IPR004839		Mesculenta_v8.1	671	Mes	(1 of 4) 2.6.1.83 - LL-diaminopimelate aminotransferase / LL-diaminopimelate transaminase	Chromosome18	-1	6412954	6417893		Manes.18G071300.6	Manes.18G071300.6.p	6412954	6417893	PF00155	Aminotran_1_2	PTHR11751	FAMILY NOT NAMED	GO:0009058	biosynthetic process	2.6.1.83	LL-diaminopimelate aminotransferase	PWY-5097	L-lysine biosynthesis VI	KOG0257	Kynurenine aminotransferase, glutamine transaminase K							G3DSA:3.40.640.10	no description
Chromosome18	5339281	9804251	Chromosome18	6429747	6431662	Manes.18G071500	0	-	Manes.18G071500	IPR018227		Mesculenta_v8.1	671	Mes	(1 of 5) PTHR22950//PTHR22950:SF298 - AMINO ACID TRANSPORTER // SUBFAMILY NOT NAMED	Chromosome18	-1	6429748	6431662	1	Manes.18G071500.1	Manes.18G071500.1.p	6429748	6431662	PF03222	Trp_Tyr_perm	PTHR22950	FAMILY NOT NAMED	GO:0003333	amino acid transmembrane transport					KOG1303	Amino acid transporters
Chromosome18	5339281	9804251	Chromosome18	6433262	6435162	Manes.18G071600	0	-	Manes.18G071600	IPR004827		Mesculenta_v8.1	671	Mes	(1 of 2) PTHR22952//PTHR22952:SF137 - CAMP-RESPONSE ELEMENT BINDING PROTEIN-RELATED // ABSCISIC ACID-INSENSITIVE 5-LIKE PROTEIN 2	Chromosome18	-1	6433263	6435162	1	Manes.18G071600.1	Manes.18G071600.1.p	6433263	6435162	PF00170	bZIP_1	PTHR22952	FAMILY NOT NAMED	GO:0003700	transcription factor activity, sequence-specific DNA binding							K14432	ABA responsive element binding factor			SM00338	no description	G3DSA:1.20.5.170	no description	PS50217	BZIP
Chromosome18	5339281	9804251	Chromosome18	6441015	6449233	Manes.18G071700	0	+	Manes.18G071700	IPR004827		Mesculenta_v8.1	671	Mes	(1 of 1) PTHR22952:SF180 - TRANSCRIPTION FACTOR TGA1-RELATED	Chromosome18	1	6441016	6449233	1	Manes.18G071700.1	Manes.18G071700.1.p	6441016	6449233	PF00170	bZIP_1	PTHR22952	FAMILY NOT NAMED	GO:0003700	transcription factor activity, sequence-specific DNA binding							K14431	transcription factor TGA			SM00338	no description	G3DSA:3.40.50.720	no description	PS50217	BZIP
Chromosome18	5339281	9804251	Chromosome18	6449435	6453616	Manes.18G071800	0	+	Manes.18G071800	IPR001623		Mesculenta_v8.1	671	Mes	(1 of 1) PTHR24074//PTHR24074:SF10 - FAMILY NOT NAMED // PROTEIN DNJ-29, ISOFORM B	Chromosome18	1	6449436	6453616	1	Manes.18G071800.1	Manes.18G071800.1.p	6449436	6453616	PF00226	DnaJ	PTHR24074	FAMILY NOT NAMED													SM00271	no description	G3DSA:1.10.287.110	no description	PS50076	DNAJ_2
Chromosome18	5339281	9804251	Chromosome18	6461690	6463629	Manes.18G072000	0	+	Manes.18G072000			Mesculenta_v8.1	671	Mes	(1 of 2) PTHR31509//PTHR31509:SF2 - FAMILY NOT NAMED // F2E2.8	Chromosome18	1	6461691	6463629	1	Manes.18G072000.1	Manes.18G072000.1.p	6461691	6463629			PTHR31509																G3DSA:3.30.70.520
Chromosome18	5339281	9804251	Chromosome18	6463700	6470035	Manes.18G072100	0	-	Manes.18G072100	IPR001085		Mesculenta_v8.1	671	Mes	(1 of 2) PTHR11680//PTHR11680:SF7 - SERINE HYDROXYMETHYLTRANSFERASE // SERINE HYDROXYMETHYLTRANSFERASE 6-RELATED	Chromosome18	-1	6463701	6470035		Manes.18G072100.2	Manes.18G072100.2.p	6463701	6470035	PF00464	SHMT	PTHR11680	FAMILY NOT NAMED	GO:0016740	transferase activity	2.1.2.1	Glycine hydroxymethyltransferase	SER-GLYSYN-PWY	superpathway of L-serine and glycine biosynthesis I									G3DSA:3.40.640.10	no description
Chromosome18	5339281	9804251	Chromosome18	6472090	6478416	Manes.18G072300	0	-	Manes.18G072300	IPR000740		Mesculenta_v8.1	671	Mes	(1 of 2) PTHR21237:SF4 - GRPE PROTEIN HOMOLOG	Chromosome18	-1	6472091	6478416		Manes.18G072300.3	Manes.18G072300.3.p	6473012	6474027	PF01025	GrpE	PTHR21237:SF4	GRPE PROTEIN (HEAT SHOCK PROTEIN) (CGE1)	GO:0000774	adenyl-nucleotide exchange factor activity													G3DSA:2.30.22.10	no description
Chromosome18	5339281	9804251	Chromosome18	6478455	6483950	Manes.18G072400	0	-	Manes.18G072400	IPR010525		Mesculenta_v8.1	671	Mes	(1 of 1) PTHR31384//PTHR31384:SF19 - FAMILY NOT NAMED // AUXIN RESPONSE FACTOR 17	Chromosome18	-1	6478456	6483950		Manes.18G072400.4	Manes.18G072400.4.p	6480359	6483875	PF06507	Auxin_resp	PTHR31384		GO:0003677	DNA binding											SM01019		G3DSA:2.40.330.10	no description	PS50863	B3
Chromosome18	5339281	9804251	Chromosome18	6486039	6487930	Manes.18G072500	0	-	Manes.18G072500	IPR002735		Mesculenta_v8.1	671	Mes	(1 of 2) K03262 - translation initiation factor 5 (EIF5)	Chromosome18	-1	6486040	6487930	1	Manes.18G072500.1	Manes.18G072500.1.p	6486040	6487930	PF01873	eIF-5_eIF-2B	PTHR23001	FAMILY NOT NAMED	GO:0003743	translation initiation factor activity					KOG2767	Translation initiation factor 5 (eIF-5)	K03262	translation initiation factor 5			SM00653	no description	G3DSA:2.20.25.10	no description	PS51363	W2
Chromosome18	5339281	9804251	Chromosome18	6494538	6501734	Manes.18G072550	0	+	Manes.18G072550	IPR003123		Mesculenta_v8.1	671	Mes	(1 of 2) KOG2319 - Vacuolar assembly/sorting protein VPS9	Chromosome18	1	6494539	6501734		Manes.18G072550.13	Manes.18G072550.13.p	6498807	6500276	PF02204	VPS9	PTHR23101	FAMILY NOT NAMED													SM00167	no description			PS51205	VPS9
Chromosome18	5339281	9804251	Chromosome18	6516308	6517357	Manes.18G072600	0	+	Manes.18G072600			Mesculenta_v8.1	671	Mes		Chromosome18	1	6516309	6517357	1	Manes.18G072600.1	Manes.18G072600.1.p	6516309	6517357			PTHR36323
Chromosome18	5339281	9804251	Chromosome18	6525454	6537050	Manes.18G072800	0	-	Manes.18G072800	IPR001965		Mesculenta_v8.1	671	Mes	(1 of 1) KOG0954 - PHD finger protein	Chromosome18	-1	6525455	6537050		Manes.18G072800.9	Manes.18G072800.9.p	6525455	6537047	PF13831	PHD_2	PTHR13793	FAMILY NOT NAMED	GO:0005515	protein binding					KOG0954	PHD finger protein					SM00249	no description	G3DSA:3.30.40.10	no description	PS50016	ZF_PHD_2
Chromosome18	5339281	9804251	Chromosome18	6545756	6552072	Manes.18G072900	0	+	Manes.18G072900			Mesculenta_v8.1	671	Mes		Chromosome18	1	6545757	6552072		Manes.18G072900.2	Manes.18G072900.2.p	6545757	6552072			PTHR34112
Chromosome18	5339281	9804251	Chromosome18	6564199	6565186	Manes.18G073125	0	+	Manes.18G073125	IPR012866		Mesculenta_v8.1	671	Mes	(1 of 9) PF07800 - Protein of unknown function (DUF1644) (DUF1644)	Chromosome18	1	6564200	6565186	1	Manes.18G073125.2	Manes.18G073125.2.p	6564200	6565186	PF07800	DUF1644	PTHR31197
Chromosome18	5339281	9804251	Chromosome18	6570039	6579004	Manes.18G073250	0	-	Manes.18G073250	IPR000572		Mesculenta_v8.1	671	Mes	(1 of 1) K10534 - nitrate reductase (NAD(P)H) (NR)	Chromosome18	-1	6570040	6579004		Manes.18G073250.1	Manes.18G073250.1.p	6570040	6578790	PF00970	FAD_binding_6	PTHR19370	FAMILY NOT NAMED	GO:0006809	nitric oxide biosynthetic process	1.7.1.1	Nitrate reductase (NADH)	PWY-381	nitrate reduction II (assimilatory)			K10534	nitrate reductase (NAD(P)H) [EC:1.7.1.1 1.7.1.2 1.7.1.3]					G3DSA:3.10.120.10	no description	PS51384	FAD_FR
Chromosome18	5339281	9804251	Chromosome18	6589802	6591222	Manes.18G073554	0	+	Manes.18G073554			Mesculenta_v8.1	671	Mes		Chromosome18	1	6589803	6591222		Manes.18G073554.2	Manes.18G073554.2.p	6589804	6591217
Chromosome18	5339281	9804251	Chromosome18	6594692	6598740	Manes.18G073581	0	+	Manes.18G073581	IPR006148		Mesculenta_v8.1	671	Mes	(1 of 5) 3.1.1.31 - 6-phosphogluconolactonase	Chromosome18	1	6594693	6598740		Manes.18G073581.4	Manes.18G073581.4.p	6594695	6597692	PF01182	Glucosamine_iso	PTHR11054	FAMILY NOT NAMED	GO:0005975	carbohydrate metabolic process	3.1.1.31	6-phosphogluconolactonase	OXIDATIVEPENT-PWY	pentose phosphate pathway (oxidative branch)	KOG3147	6-phosphogluconolactonase - like protein	K01057	6-phosphogluconolactonase [EC:3.1.1.31]					G3DSA:3.40.50.1360	no description
Chromosome18	5339281	9804251	Chromosome18	6599896	6602141	Manes.18G073608	0	+	Manes.18G073608	IPR001892		Mesculenta_v8.1	671	Mes	(1 of 2) K02952 - small subunit ribosomal protein S13 (RP-S13, rpsM)	Chromosome18	1	6599897	6602141		Manes.18G073608.2	Manes.18G073608.2.p	6599897	6602141	PF00416	Ribosomal_S13	PTHR10871	30S RIBOSOMAL PROTEIN S13/40S RIBOSOMAL PROTEIN S18	GO:0003723	RNA binding													G3DSA:4.10.910.10	no description	PS50159	RIBOSOMAL_S13_2
Chromosome18	5339281	9804251	Chromosome18	6630296	6635420	Manes.18G073500	0	-	Manes.18G073500	IPR002498		Mesculenta_v8.1	671	Mes	(1 of 3) PTHR23086//PTHR23086:SF33 - PHOSPHATIDYLINOSITOL-4-PHOSPHATE 5-KINASE // PHOSPHATIDYLINOSITOL 4-PHOSPHATE 5-KINASE 1-RELATED	Chromosome18	-1	6630297	6635420	1	Manes.18G073500.2	Manes.18G073500.2.p	6630297	6635420	PF01504	PIP5K	PTHR23086	FAMILY NOT NAMED	GO:0016307	phosphatidylinositol phosphate kinase activity	2.7.1.68	1-phosphatidylinositol-4-phosphate 5-kinase	PWY-6352	3-phosphoinositide biosynthesis			K00889	1-phosphatidylinositol-4-phosphate 5-kinase [EC:2.7.1.68]			SM00698	no description	G3DSA:3.30.800.10	no description	PS51455	PIPK
Chromosome18	5339281	9804251	Chromosome18	6656020	6658147	Manes.18G073699	0	-	Manes.18G073699			Mesculenta_v8.1	671	Mes	(1 of 5) PTHR21654//PTHR21654:SF11 - FAMILY NOT NAMED // F16F4.11 PROTEIN	Chromosome18	-1	6656021	6658147	1	Manes.18G073699.1	Manes.18G073699.1.p	6656021	6658147	PF13837	Myb_DNA-bind_4	PTHR21654	FAMILY NOT NAMED															G3DSA:1.10.10.60	no description
Chromosome18	5339281	9804251	Chromosome18	6658572	6661155	Manes.18G073709	0	-	Manes.18G073709	IPR023184		Mesculenta_v8.1	671	Mes	(1 of 4) K00416 - ubiquinol-cytochrome c reductase subunit 6 (QCR6, UQCRH)	Chromosome18	-1	6658573	6661155		Manes.18G073709.3	Manes.18G073709.3.p	6658573	6661155	PF02320	UCR_hinge	PTHR15336	FAMILY NOT NAMED	GO:0006122	mitochondrial electron transport, ubiquinol to cytochrome c					KOG4763	Ubiquinol-cytochrome c reductase hinge protein	K00416	ubiquinol-cytochrome c reductase subunit 6					G3DSA:1.10.287.20	no description
Chromosome18	5339281	9804251	Chromosome18	6662920	6664313	Manes.18G073719	0	-	Manes.18G073719	IPR008217		Mesculenta_v8.1	671	Mes	(1 of 7) KOG4473 - Uncharacterized membrane protein	Chromosome18	-1	6662921	6664313	1	Manes.18G073719.1	Manes.18G073719.1.p	6662921	6664313	PF01988	VIT1	PTHR31851								KOG4473	Uncharacterized membrane protein
Chromosome18	5339281	9804251	Chromosome18	6753519	6755139	Manes.18G073729	0	-	Manes.18G073729	IPR004143		Mesculenta_v8.1	671	Mes	(1 of 2) 6.3.4.11 - Biotin--[methylcrotonoyl-CoA-carboxylase] ligase / Biotin--[methylcrotonoyl-CoA-carboxylase] synthetase	Chromosome18	-1	6753520	6755139	1	Manes.18G073729.1	Manes.18G073729.1.p	6753520	6755139	PF03099	BPL_LplA_LipB	PTHR12835	FAMILY NOT NAMED	GO:0004077	biotin-[acetyl-CoA-carboxylase] ligase activity	6.3.4.15	Biotin--[acetyl-CoA-carboxylase] ligase	PWY0-1264	biotin-carboxyl carrier protein assembly									G3DSA:3.30.930.10	no description
Chromosome18	5339281	9804251	Chromosome18	6755362	6760416	Manes.18G073743	0	+	Manes.18G073743	IPR001214		Mesculenta_v8.1	671	Mes	(1 of 1) PTHR12197:SF165 - HISTONE-LYSINE N-METHYLTRANSFERASE ASHR1	Chromosome18	1	6755363	6760416		Manes.18G073743.2	Manes.18G073743.2.p	6755365	6760416	PF01753	zf-MYND	PTHR12197	FAMILY NOT NAMED	GO:0005515	protein binding	2.1.1.43	Histone-lysine N-methyltransferase			KOG2084	Predicted histone tail methylase containing SET domain					SM00317	no description	G3DSA:2.170.270.10	no description	PS50280	SET
Chromosome18	5339281	9804251	Chromosome18	6768287	6770953	Manes.18G074000	0	+	Manes.18G074000	IPR007087		Mesculenta_v8.1	671	Mes		Chromosome18	1	6768288	6770953		Manes.18G074000.2	Manes.18G074000.2.p	6768288	6770953			PTHR31681		GO:0046872	metal ion binding													G3DSA:3.90.228.10	no description	PS50157	ZINC_FINGER_C2H2_2
Chromosome18	5339281	9804251	Chromosome18	6771070	6775864	Manes.18G074100	0	-	Manes.18G074100	IPR002885		Mesculenta_v8.1	671	Mes	(1 of 38) PF01535//PF12854//PF13041 - PPR repeat (PPR) // PPR repeat (PPR_1) // PPR repeat family (PPR_2)	Chromosome18	-1	6771071	6775864		Manes.18G074100.7	Manes.18G074100.7.p	6772637	6775864	PF01535	PPR	PTHR24015	FAMILY NOT NAMED															G3DSA:1.25.40.10	no description	PS51375	PPR
Chromosome18	5339281	9804251	Chromosome18	6804060	6805619	Manes.18G074500	0	-	Manes.18G074500	IPR005375		Mesculenta_v8.1	671	Mes	(1 of 1) K12162 - ubiquitin-fold modifier 1 (UFM1)	Chromosome18	-1	6804061	6805619	1	Manes.18G074500.1	Manes.18G074500.1.p	6804061	6805619	PF03671	Ufm1	PTHR15825	FAMILY NOT NAMED							KOG3483	Uncharacterized conserved protein	K12162	ubiquitin-fold modifier 1					G3DSA:3.10.20.90	no description
Chromosome18	5339281	9804251	Chromosome18	6808313	6808657	Manes.18G074601	0	+	Manes.18G074601			Mesculenta_v8.1	671	Mes		Chromosome18	1	6808314	6808657		Manes.18G074601.1	Manes.18G074601.1.p	6808314	6808657
Chromosome18	5339281	9804251	Chromosome18	6812274	6812877	Manes.18G074701	0	-	Manes.18G074701	IPR001878		Mesculenta_v8.1	671	Mes	(1 of 1) PTHR11544//PTHR11544:SF57 - COLD SHOCK DOMAIN CONTAINING PROTEINS // SUBFAMILY NOT NAMED	Chromosome18	-1	6812275	6812877	1	Manes.18G074701.2	Manes.18G074701.2.p	6812275	6812877	PF00098	zf-CCHC	PTHR11544	FAMILY NOT NAMED	GO:0003676	nucleic acid binding											SM00343	no description	G3DSA:2.40.50.140	no description	PS50158	ZF_CCHC
Chromosome18	5339281	9804251	Chromosome18	6825228	6827571	Manes.18G074850	0	-	Manes.18G074850	IPR024491	Selenoprotein SelK/SelG	Mesculenta_v8.1	671	Mes	(1 of 2) PF10961 - Protein of unknown function (DUF2763) (DUF2763)	Chromosome18	-1	6825229	6827571	1	Manes.18G074850.1	Manes.18G074850.1.p	6825229	6827571	PF10961	DUF2763	PTHR16875	FAMILY NOT NAMED																			PD353114	SELK_CHILA_Q6S9C4;
Chromosome18	5339281	9804251	Chromosome18	6836508	6838249	Manes.18G074900	0	+	Manes.18G074900	IPR005123		Mesculenta_v8.1	671	Mes	(1 of 1) PTHR10209//PTHR10209:SF213 - OXIDOREDUCTASE, 2OG-FE II OXYGENASE FAMILY PROTEIN // SUBFAMILY NOT NAMED	Chromosome18	1	6836509	6838249	1	Manes.18G074900.1	Manes.18G074900.1.p	6836509	6838249	PF03171	2OG-FeII_Oxy	PTHR10209	OXIDOREDUCTASE, 2OG-FE(II) OXYGENASE FAMILY PROTEIN	GO:0016491	oxidoreductase activity	1.14.11.23	Flavonol synthase	PWY-6787	flavonoid biosynthesis (in equisetum)	KOG0143	Iron/ascorbate family oxidoreductases	K05278	flavonol synthase [EC:1.14.11.23]					G3DSA:2.60.120.330	no description	PS51471	FE2OG_OXY
Chromosome18	5339281	9804251	Chromosome18	6853768	6860269	Manes.18G075000	0	+	Manes.18G075000			Mesculenta_v8.1	671	Mes	(1 of 1) K18758 - DIS3-like exonuclease 2 [EC:3.1.13.-] (DIS3L2)	Chromosome18	1	6853769	6860269		Manes.18G075000.3	Manes.18G075000.3.p	6853769	6860269	PF00773	RNB	PTHR23355	FAMILY NOT NAMED			3.1.13.1	Exoribonuclease II			KOG2102	Exosomal 3'-5' exoribonuclease complex, subunit Rrp44/Dis3					SM00955	no description
Chromosome18	5339281	9804251	Chromosome18	6860870	6862135	Manes.18G074748	0	-	Manes.18G074748			Mesculenta_v8.1	671	Mes		Chromosome18	-1	6860871	6862135	1	Manes.18G074748.1	Manes.18G074748.1.p	6860871	6862135			PTHR35691
Chromosome18	5339281	9804251	Chromosome18	6870552	6872393	Manes.18G075300	0	+	Manes.18G075300	IPR005202		Mesculenta_v8.1	671	Mes	(1 of 2) PTHR31636:SF25 - SCARECROW-LIKE PROTEIN 26	Chromosome18	1	6870553	6872393	1	Manes.18G075300.1	Manes.18G075300.1.p	6870553	6872393	PF03514	GRAS	PTHR31636																G3DSA:1.25.40.80	no description	PS50985	GRAS
Chromosome18	5339281	9804251	Chromosome18	6875402	6878514	Manes.18G075400	0	+	Manes.18G075400	IPR000192		Mesculenta_v8.1	671	Mes	(1 of 2) PTHR11751//PTHR11751:SF317 - SUBGROUP I AMINOTRANSFERASE RELATED // SUBFAMILY NOT NAMED	Chromosome18	1	6875403	6878514	1	Manes.18G075400.1	Manes.18G075400.1.p	6875403	6878514	PF00266	Aminotran_5	PTHR11751	FAMILY NOT NAMED							KOG0257	Kynurenine aminotransferase, glutamine transaminase K							G3DSA:3.40.640.10	no description
Chromosome18	5339281	9804251	Chromosome18	6889149	6889818	Manes.18G075600	0	-	Manes.18G075600	IPR001471		Mesculenta_v8.1	671	Mes	(1 of 2) PTHR31985:SF37 - ETHYLENE-RESPONSIVE TRANSCRIPTION FACTOR ERF014	Chromosome18	-1	6889150	6889818	1	Manes.18G075600.1	Manes.18G075600.1.p	6889150	6889818	PF00847	AP2	PTHR31985		GO:0003700	transcription factor activity, sequence-specific DNA binding											SM00380	no description	G3DSA:3.30.730.10	no description	PS51032	AP2_ERF
Chromosome18	5339281	9804251	Chromosome18	6892238	6894157	Manes.18G075650	0	-	Manes.18G075650			Mesculenta_v8.1	671	Mes		Chromosome18	-1	6892239	6894157	1	Manes.18G075650.1	Manes.18G075650.1.p	6892239	6894157
Chromosome18	5339281	9804251	Chromosome18	6903956	6906797	Manes.18G075700	0	+	Manes.18G075700	IPR015720		Mesculenta_v8.1	671	Mes	(1 of 4) PTHR22811//PTHR22811:SF68 - TRANSMEMBRANE EMP24 DOMAIN-CONTAINING PROTEIN // SUBFAMILY NOT NAMED	Chromosome18	1	6903957	6906797	1	Manes.18G075700.1	Manes.18G075700.1.p	6903957	6906797	PF01105	EMP24_GP25L	PTHR22811	FAMILY NOT NAMED	GO:0006810	transport					KOG1691	emp24/gp25L/p24 family of membrane trafficking proteins									PS50866	GOLD
Chromosome18	5339281	9804251	Chromosome18	6907513	6911462	Manes.18G075800	0	+	Manes.18G075800	IPR008554		Mesculenta_v8.1	671	Mes	(1 of 1) PTHR33558//PTHR33558:SF1 - FAMILY NOT NAMED // GLUTAREDOXIN-LIKE PROTEIN C5ORF63	Chromosome18	1	6907514	6911462		Manes.18G075800.2	Manes.18G075800.2.p	6907514	6910748	PF05768	DUF836	PTHR33558																G3DSA:3.40.30.10	no description
Chromosome18	5339281	9804251	Chromosome18	6917601	6919615	Manes.18G075900	0	+	Manes.18G075900	IPR000620		Mesculenta_v8.1	671	Mes	(1 of 62) PF00892 - EamA-like transporter family (EamA)	Chromosome18	1	6917602	6919615	1	Manes.18G075900.1	Manes.18G075900.1.p	6917602	6919615	PF00892	EamA	PTHR31218		GO:0016020	membrane
Chromosome18	5339281	9804251	Chromosome18	6933366	6935921	Manes.18G076000	0	+	Manes.18G076000	IPR000620		Mesculenta_v8.1	671	Mes	(1 of 62) PF00892 - EamA-like transporter family (EamA)	Chromosome18	1	6933367	6935921		Manes.18G076000.5	Manes.18G076000.5.p	6933367	6935921	PF00892	EamA	PTHR31218		GO:0016020	membrane
Chromosome18	5339281	9804251	Chromosome18	6936613	6940285	Manes.18G076100	0	+	Manes.18G076100	IPR006840		Mesculenta_v8.1	671	Mes	(1 of 1) PTHR12192:SF1 - CHAC-LIKE FAMILY PROTEIN	Chromosome18	1	6936614	6940285		Manes.18G076100.2	Manes.18G076100.2.p	6936614	6940285	PF04752	ChaC	PTHR12192	FAMILY NOT NAMED							KOG3182	Predicted cation transporter							G3DSA:3.10.490.10	no description
Chromosome18	5339281	9804251	Chromosome18	6939141	6945623	Manes.18G076200	0	-	Manes.18G076200	IPR019098		Mesculenta_v8.1	671	Mes	(1 of 1) PF09649 - Histone chaperone domain CHZ (CHZ)	Chromosome18	-1	6939142	6945623		Manes.18G076200.2	Manes.18G076200.2.p	6939142	6945623	PF09649	CHZ	PTHR15410	FAMILY NOT NAMED													SM01082
Chromosome18	5339281	9804251	Chromosome18	6947754	6950943	Manes.18G076300	0	-	Manes.18G076300	IPR018392		Mesculenta_v8.1	671	Mes	(1 of 2) PTHR33734:SF3 - LYSM DOMAIN-CONTAINING GPI-ANCHORED PROTEIN 2	Chromosome18	-1	6947755	6950943	1	Manes.18G076300.1	Manes.18G076300.1.p	6947755	6950943	PF01476	LysM	PTHR33734														SM00257	no description	G3DSA:3.10.350.10	no description
Chromosome18	5339281	9804251	Chromosome18	6956175	6958172	Manes.18G076400	0	+	Manes.18G076400	IPR006016		Mesculenta_v8.1	671	Mes	(1 of 2) PTHR31964:SF37 - ADENINE NUCLEOTIDE ALPHA HYDROLASE-LIKE PROTEIN	Chromosome18	1	6956176	6958172	1	Manes.18G076400.1	Manes.18G076400.1.p	6956176	6958172	PF00582	Usp	PTHR31964		GO:0006950	response to stress													G3DSA:3.40.50.620	no description
Chromosome18	5339281	9804251	Chromosome18	6967362	6970205	Manes.18G076600	0	-	Manes.18G076600			Mesculenta_v8.1	671	Mes		Chromosome18	-1	6967363	6970205	1	Manes.18G076600.1	Manes.18G076600.1.p	6967363	6970205			PTHR38355																G3DSA:1.20.5.170	no description
Chromosome18	5339281	9804251	Chromosome18	7017756	7025469	Manes.18G077648	0	+	Manes.18G077648	IPR000873		Mesculenta_v8.1	671	Mes	(1 of 12) K01897 - long-chain acyl-CoA synthetase (ACSL, fadD)	Chromosome18	1	7017757	7025469		Manes.18G077648.2	Manes.18G077648.2.p	7017757	7025469	PF00501	AMP-binding	PTHR24096	FAMILY NOT NAMED	GO:0003824	catalytic activity	6.2.1.3	Long-chain-fatty-acid--CoA ligase	PWY-6803	phosphatidylcholine acyl editing			K01897	long-chain acyl-CoA synthetase [EC:6.2.1.3]					G3DSA:2.30.38.10	no description
Chromosome18	5339281	9804251	Chromosome18	7032356	7039245	Manes.18G077006	0	-	Manes.18G077006	IPR001087		Mesculenta_v8.1	671	Mes	(1 of 6) PTHR22835//PTHR22835:SF239 - ZINC FINGER FYVE DOMAIN CONTAINING PROTEIN // SUBFAMILY NOT NAMED	Chromosome18	-1	7032357	7039245	1	Manes.18G077006.2	Manes.18G077006.2.p	7032357	7039245	PF00657	Lipase_GDSL	PTHR22835	FAMILY NOT NAMED	GO:0016788	hydrolase activity, acting on ester bonds	3.2.1.51	Alpha-L-fucosidase											G3DSA:3.40.50.1110	no description
Chromosome18	5339281	9804251	Chromosome18	7048671	7052464	Manes.18G077018	0	-	Manes.18G077018	IPR001087		Mesculenta_v8.1	671	Mes	(1 of 6) PTHR22835//PTHR22835:SF239 - ZINC FINGER FYVE DOMAIN CONTAINING PROTEIN // SUBFAMILY NOT NAMED	Chromosome18	-1	7048672	7052464		Manes.18G077018.4	Manes.18G077018.4.p	7048672	7052357	PF00657	Lipase_GDSL	PTHR22835	FAMILY NOT NAMED	GO:0016788	hydrolase activity, acting on ester bonds	3.2.1.51	Alpha-L-fucosidase											G3DSA:3.40.50.1110	no description
Chromosome18	5339281	9804251	Chromosome18	7052680	7054041	Manes.18G077024	0	+	Manes.18G077024	IPR001810		Mesculenta_v8.1	671	Mes	(1 of 6) PTHR32278:SF6 - F-BOX PROTEIN PP2-B1-RELATED	Chromosome18	1	7052681	7054041	1	Manes.18G077024.1	Manes.18G077024.1.p	7052681	7054041	PF14299	PP2	PTHR32278		GO:0005515	protein binding											SM00256	no description	G3DSA:1.20.1280.50	no description	PS50181	FBOX
Chromosome18	5339281	9804251	Chromosome18	7054821	7056138	Manes.18G077300	0	+	Manes.18G077300	IPR001810		Mesculenta_v8.1	671	Mes	(1 of 6) PTHR32278:SF6 - F-BOX PROTEIN PP2-B1-RELATED	Chromosome18	1	7054822	7056138	1	Manes.18G077300.1	Manes.18G077300.1.p	7054822	7056138	PF00646	F-box	PTHR32278		GO:0005515	protein binding											SM00256	no description	G3DSA:1.20.1270.60	no description	PS50181	FBOX
Chromosome18	5339281	9804251	Chromosome18	7063181	7065333	Manes.18G077312	0	-	Manes.18G077312	IPR022796		Mesculenta_v8.1	671	Mes	(1 of 1) K03542 - photosystem II 22kDa protein (psbS)	Chromosome18	-1	7063182	7065333		Manes.18G077312.2	Manes.18G077312.2.p	7063182	7065333	PF00504	Chloroa_b-bind	PTHR14154	FAMILY NOT NAMED															G3DSA:1.10.3460.10	no description
Chromosome18	5339281	9804251	Chromosome18	7070380	7075620	Manes.18G077439	0	+	Manes.18G077439	IPR008587		Mesculenta_v8.1	671	Mes	(1 of 2) PTHR31580//PTHR31580:SF2 - FAMILY NOT NAMED // FILAMENT-LIKE PLANT PROTEIN 1-RELATED	Chromosome18	1	7070381	7075620		Manes.18G077439.6	Manes.18G077439.6.p	7070381	7075620	PF05911	DUF869	PTHR31580																G3DSA:3.30.390.50	no description
Chromosome18	5339281	9804251	Chromosome18	7084070	7088012	Manes.18G077506	0	+	Manes.18G077506	IPR017941		Mesculenta_v8.1	671	Mes	(1 of 2) 1.14.13.122 - Chlorophyllide-a oxygenase / Cholorophyll-b synthase	Chromosome18	1	7084071	7088012	1	Manes.18G077506.1	Manes.18G077506.1.p	7084071	7088012	PF00355	Rieske	PTHR21266	FAMILY NOT NAMED	GO:0016491	oxidoreductase activity	1.14.13.122	Chlorophyllide-a oxygenase	PWY-5068	chlorophyll cycle									G3DSA:2.102.10.10	no description	PS51296	RIESKE
Chromosome18	5339281	9804251	Chromosome18	7088603	7088933	Manes.18G077606	0	-	Manes.18G077606			Mesculenta_v8.1	671	Mes	(1 of 2) PF17032 - zinc-ribbon family (zinc_ribbon_15)	Chromosome18	-1	7088604	7088933	1	Manes.18G077606.1	Manes.18G077606.1.p	7088604	7088933	PF17032	zinc_ribbon_15	PTHR36718
Chromosome18	5339281	9804251	Chromosome18	7090444	7091297	Manes.18G077612	0	-	Manes.18G077612	IPR008177		Mesculenta_v8.1	671	Mes	(1 of 5) PF00304 - Gamma-thionin family (Gamma-thionin)	Chromosome18	-1	7090445	7091297	1	Manes.18G077612.1	Manes.18G077612.1.p	7090445	7091297	PF00304	Gamma-thionin	PTHR33147		GO:0006952	defense response											SM00505	no description	G3DSA:3.30.30.10	no description
Chromosome18	5339281	9804251	Chromosome18	7096284	7097219	Manes.18G077618	0	-	Manes.18G077618	IPR008177		Mesculenta_v8.1	671	Mes	(1 of 5) PF00304 - Gamma-thionin family (Gamma-thionin)	Chromosome18	-1	7096285	7097219	1	Manes.18G077618.1	Manes.18G077618.1.p	7096285	7097219	PF00304	Gamma-thionin	PTHR33147		GO:0006952	defense response											SM00505	no description	G3DSA:3.30.30.10	no description
Chromosome18	5339281	9804251	Chromosome18	7105864	7108356	Manes.18G077624	0	-	Manes.18G077624	IPR000210		Mesculenta_v8.1	671	Mes	(1 of 63) PF00651 - BTB/POZ domain (BTB)	Chromosome18	-1	7105865	7108356	1	Manes.18G077624.1	Manes.18G077624.1.p	7105865	7108356	PF00651	BTB	PTHR24413	FAMILY NOT NAMED	GO:0005515	protein binding											SM00225	no description	G3DSA:3.30.710.10	no description	PS50097	BTB
Chromosome18	5339281	9804251	Chromosome18	7115699	7118234	Manes.18G078225	0	-	Manes.18G078225	IPR000210		Mesculenta_v8.1	671	Mes	(1 of 63) PF00651 - BTB/POZ domain (BTB)	Chromosome18	-1	7115700	7118234	1	Manes.18G078225.1	Manes.18G078225.1.p	7115700	7118234	PF00651	BTB	PTHR24413	FAMILY NOT NAMED	GO:0005515	protein binding											SM00225	no description	G3DSA:3.30.710.10	no description	PS50097	BTB
Chromosome18	5339281	9804251	Chromosome18	7162774	7166218	Manes.18G078350	0	+	Manes.18G078350	IPR002933		Mesculenta_v8.1	671	Mes	(1 of 2) PTHR11014:SF62 - IAA-AMINO ACID HYDROLASE ILR1-LIKE 6	Chromosome18	1	7162775	7166218	1	Manes.18G078350.1	Manes.18G078350.1.p	7162775	7166218	PF07687	M20_dimer	PTHR11014	FAMILY NOT NAMED	GO:0008152	metabolic process							K14664	IAA-amino acid hydrolase [EC:3.5.1.-]					G3DSA:3.40.630.10	no description
Chromosome18	5339281	9804251	Chromosome18	7185153	7190505	Manes.18G078600	0	-	Manes.18G078600	IPR005788		Mesculenta_v8.1	671	Mes	(1 of 2) PTHR18929//PTHR18929:SF109 - PROTEIN DISULFIDE ISOMERASE // SUBFAMILY NOT NAMED	Chromosome18	-1	7185154	7190505	1	Manes.18G078600.1	Manes.18G078600.1.p	7185154	7190505	PF00085	Thioredoxin	PTHR18929	FAMILY NOT NAMED	GO:0005783	endoplasmic reticulum	5.3.4.1	Protein disulfide-isomerase			KOG0190	Protein disulfide isomerase (prolyl 4-hydroxylase beta subunit)	K09580	protein disulfide-isomerase A1 [EC:5.3.4.1]					G3DSA:3.40.30.10	no description	PS51352	THIOREDOXIN_2
Chromosome18	5339281	9804251	Chromosome18	7192935	7198681	Manes.18G078700	0	-	Manes.18G078700	IPR006867		Mesculenta_v8.1	671	Mes	(1 of 2) PTHR21450//PTHR21450:SF8 - UNCHARACTERIZED // F8K7.18 PROTEIN	Chromosome18	-1	7192936	7198681	1	Manes.18G078700.3	Manes.18G078700.3.p	7192936	7198681	PF04783	DUF630	PTHR21450	FAMILY NOT NAMED
Chromosome18	5339281	9804251	Chromosome18	7216122	7222260	Manes.18G078800	0	-	Manes.18G078800	IPR002016		Mesculenta_v8.1	671	Mes	(1 of 3) PTHR31356//PTHR31356:SF1 - FAMILY NOT NAMED // L-ASCORBATE PEROXIDASE S, CHLOROPLASTIC/MITOCHONDRIAL-RELATED	Chromosome18	-1	7216123	7222260	1	Manes.18G078800.1	Manes.18G078800.1.p	7216123	7222260	PF00141	peroxidase	PTHR31356		GO:0004601	peroxidase activity	1.11.1.11	L-ascorbate peroxidase	PWY-6959	L-ascorbate degradation V			K00434	L-ascorbate peroxidase [EC:1.11.1.11]					G3DSA:1.10.420.10	no description	PS50873	PEROXIDASE_4
Chromosome18	5339281	9804251	Chromosome18	7245466	7256224	Manes.18G078950	0	+	Manes.18G078950	IPR015590		Mesculenta_v8.1	671	Mes	(1 of 2) PTHR11699//PTHR11699:SF171 - ALDEHYDE DEHYDROGENASE-RELATED // ALDEHYDE DEHYDROGENASE FAMILY 3 MEMBER I1, CHLOROPLASTIC	Chromosome18	1	7245467	7256224	1	Manes.18G078950.3	Manes.18G078950.3.p	7245467	7256224	PF00171	Aldedh	PTHR11699	FAMILY NOT NAMED	GO:0004030	aldehyde dehydrogenase [NAD(P)+] activity	1.2.1.3	Aldehyde dehydrogenase (NAD(+))	PWY66-389	phytol degradation			K00128	aldehyde dehydrogenase (NAD+) [EC:1.2.1.3]					G3DSA:3.40.309.10	no description
Chromosome18	5339281	9804251	Chromosome18	7277376	7278787	Manes.18G079300	0	-	Manes.18G079300			Mesculenta_v8.1	671	Mes	(1 of 8) PF00631 - GGL domain (G-gamma)	Chromosome18	-1	7277377	7278787		Manes.18G079300.7	Manes.18G079300.7.p	7277819	7278259			PTHR35129
Chromosome18	5339281	9804251	Chromosome18	7284388	7289031	Manes.18G079400	0	+	Manes.18G079400	IPR001461		Mesculenta_v8.1	671	Mes	(1 of 1) PTHR13683//PTHR13683:SF316 - ASPARTYL PROTEASES // ASPARTYL PROTEASE FAMILY PROTEIN-RELATED	Chromosome18	1	7284389	7289031	1	Manes.18G079400.4	Manes.18G079400.4.p	7284389	7289031	PF00026	Asp	PTHR13683	FAMILY NOT NAMED	GO:0004190	aspartic-type endopeptidase activity	3.4.23.12	Nepenthesin			KOG1339	Aspartyl protease							G3DSA:2.40.70.10	no description
Chromosome18	5339281	9804251	Chromosome18	7296291	7298964	Manes.18G079600	0	-	Manes.18G079600	IPR003441		Mesculenta_v8.1	671	Mes	(1 of 2) PTHR31719//PTHR31719:SF3 - FAMILY NOT NAMED // GRAB1-LIKE PROTEIN	Chromosome18	-1	7296292	7298964	1	Manes.18G079600.2	Manes.18G079600.2.p	7296292	7298964	PF02365	NAM	PTHR31719		GO:0003677	DNA binding															PS51005	NAC
Chromosome18	5339281	9804251	Chromosome18	7307417	7308011	Manes.18G079700	0	-	Manes.18G079700	IPR001841		Mesculenta_v8.1	671	Mes	(1 of 2) PTHR14155//PTHR14155:SF112 - RING FINGER DOMAIN-CONTAINING // SUBFAMILY NOT NAMED	Chromosome18	-1	7307418	7308011	1	Manes.18G079700.1	Manes.18G079700.1.p	7307418	7308011	PF13639	zf-RING_2	PTHR14155	FAMILY NOT NAMED	GO:0005515	protein binding					KOG1493	Anaphase-promoting complex (APC), subunit 11					SM00184	no description	G3DSA:3.30.40.10	no description	PS50089	ZF_RING_2
Chromosome18	5339281	9804251	Chromosome18	7309573	7314635	Manes.18G079800	0	-	Manes.18G079800	IPR001353		Mesculenta_v8.1	671	Mes	(1 of 1) K02735 - 20S proteasome subunit beta 3 (PSMB3)	Chromosome18	-1	7309574	7314635	1	Manes.18G079800.2	Manes.18G079800.2.p	7309574	7314635	PF00227	Proteasome	PTHR11599	FAMILY NOT NAMED	GO:0004298	threonine-type endopeptidase activity	3.4.25.1	Proteasome endopeptidase complex			KOG0180	20S proteasome, regulatory subunit beta type PSMB3/PUP3	K02735	20S proteasome subunit beta 3 [EC:3.4.25.1]					G3DSA:3.60.20.10	no description	PS51476	PROTEASOME_B_2
Chromosome18	5339281	9804251	Chromosome18	7325879	7333565	Manes.18G080000	0	+	Manes.18G080000	IPR001005		Mesculenta_v8.1	671	Mes	(1 of 2) PTHR12802//PTHR12802:SF41 - SWI/SNF COMPLEX-RELATED // BRAHMA ASSOCIATED PROTEIN 155 KDA	Chromosome18	1	7325880	7333565	1	Manes.18G080000.2	Manes.18G080000.2.p	7325880	7333565	PF00249	Myb_DNA-binding	PTHR12802	FAMILY NOT NAMED	GO:0005515	protein binding					KOG1279	Chromatin remodeling factor subunit and related transcription factors					SM00717	no description	G3DSA:1.10.10.10	no description	PS51293	SANT
Chromosome18	5339281	9804251	Chromosome18	7332954	7336448	Manes.18G080100	0	-	Manes.18G080100	IPR001046		Mesculenta_v8.1	671	Mes	(1 of 5) K12347 - natural resistance-associated macrophage protein (SLC11A, NRAMP)	Chromosome18	-1	7332955	7336448		Manes.18G080100.4	Manes.18G080100.4.p	7332955	7336448	PF01566	Nramp	PTHR11706	FAMILY NOT NAMED	GO:0005215	transporter activity					KOG1291	Mn2+ and Fe2+ transporters of the NRAMP family
Chromosome18	5339281	9804251	Chromosome18	7402916	7403705	Manes.18G080250	0	-	Manes.18G080250			Mesculenta_v8.1	671	Mes		Chromosome18	-1	7402917	7403705	1	Manes.18G080250.1	Manes.18G080250.1.p	7402917	7403705
Chromosome18	5339281	9804251	Chromosome18	7410875	7411757	Manes.18G080400	0	+	Manes.18G080400			Mesculenta_v8.1	671	Mes		Chromosome18	1	7410876	7411757	1	Manes.18G080400.1	Manes.18G080400.1.p	7410876	7411757			PTHR34272
Chromosome18	5339281	9804251	Chromosome18	7413238	7414339	Manes.18G080500	0	-	Manes.18G080500	IPR001810		Mesculenta_v8.1	671	Mes	(1 of 166) PF00646 - F-box domain (F-box)	Chromosome18	-1	7413239	7414339	1	Manes.18G080500.1	Manes.18G080500.1.p	7413239	7414339	PF00646	F-box	PTHR32133		GO:0005515	protein binding													G3DSA:1.20.1280.50	no description
Chromosome18	5339281	9804251	Chromosome18	7415895	7416435	Manes.18G080566	0	-	Manes.18G080566	IPR001810		Mesculenta_v8.1	671	Mes	(1 of 166) PF00646 - F-box domain (F-box)	Chromosome18	-1	7415896	7416435	1	Manes.18G080566.1	Manes.18G080566.1.p	7415896	7416435	PF00646	F-box	PTHR32133		GO:0005515	protein binding													G3DSA:1.20.1280.50	no description	PS50181	FBOX
Chromosome18	5339281	9804251	Chromosome18	7417292	7418114	Manes.18G080632	0	+	Manes.18G080632	IPR001810		Mesculenta_v8.1	671	Mes	(1 of 166) PF00646 - F-box domain (F-box)	Chromosome18	1	7417293	7418114	1	Manes.18G080632.1	Manes.18G080632.1.p	7417293	7418114	PF00646	F-box	PTHR32133		GO:0005515	protein binding													G3DSA:1.20.1280.50	no description
Chromosome18	5339281	9804251	Chromosome18	7419090	7420191	Manes.18G080700	0	-	Manes.18G080700	IPR001810		Mesculenta_v8.1	671	Mes	(1 of 166) PF00646 - F-box domain (F-box)	Chromosome18	-1	7419091	7420191	1	Manes.18G080700.1	Manes.18G080700.1.p	7419091	7420191	PF00646	F-box	PTHR32133		GO:0005515	protein binding													G3DSA:1.20.1280.50	no description
Chromosome18	5339281	9804251	Chromosome18	7425461	7428034	Manes.18G080750	0	-	Manes.18G080750			Mesculenta_v8.1	671	Mes		Chromosome18	-1	7425462	7428034	1	Manes.18G080750.1	Manes.18G080750.1.p	7425462	7428034
Chromosome18	5339281	9804251	Chromosome18	7428825	7429890	Manes.18G080800	0	-	Manes.18G080800	IPR001810		Mesculenta_v8.1	671	Mes	(1 of 166) PF00646 - F-box domain (F-box)	Chromosome18	-1	7428826	7429890	1	Manes.18G080800.1	Manes.18G080800.1.p	7428826	7429890	PF00646	F-box	PTHR32133		GO:0005515	protein binding													G3DSA:1.20.1280.50	no description
Chromosome18	5339281	9804251	Chromosome18	7431480	7432691	Manes.18G080900	0	-	Manes.18G080900	IPR001810		Mesculenta_v8.1	671	Mes	(1 of 166) PF00646 - F-box domain (F-box)	Chromosome18	-1	7431481	7432691	1	Manes.18G080900.1	Manes.18G080900.1.p	7431481	7432691	PF00646	F-box	PTHR32133		GO:0005515	protein binding													G3DSA:1.20.1280.50	no description
Chromosome18	5339281	9804251	Chromosome18	7433299	7434661	Manes.18G081000	0	+	Manes.18G081000			Mesculenta_v8.1	671	Mes	(1 of 2) PTHR34272//PTHR34272:SF1 - FAMILY NOT NAMED // F13F21.24 PROTEIN	Chromosome18	1	7433300	7434661		Manes.18G081000.3	Manes.18G081000.3.p	7433342	7434650			PTHR34272
Chromosome18	5339281	9804251	Chromosome18	7440439	7441256	Manes.18G081150	0	-	Manes.18G081150			Mesculenta_v8.1	671	Mes		Chromosome18	-1	7440440	7441256	1	Manes.18G081150.2	Manes.18G081150.2.p	7440440	7441256
Chromosome18	5339281	9804251	Chromosome18	7445101	7447228	Manes.18G081200	0	-	Manes.18G081200	IPR011659		Mesculenta_v8.1	671	Mes	(1 of 2) PTHR32161:SF8 - PROTEIN TAG-10, ISOFORM A	Chromosome18	-1	7445102	7447228	1	Manes.18G081200.1	Manes.18G081200.1.p	7445102	7447228	PF07676	PD40	PTHR32161																G3DSA:2.130.10.10	no description
Chromosome18	5339281	9804251	Chromosome18	7480090	7482673	Manes.18G081300	0	+	Manes.18G081300	IPR002885		Mesculenta_v8.1	671	Mes	(1 of 10) PF01535//PF12854//PF13041//PF14432 - PPR repeat (PPR) // PPR repeat (PPR_1) // PPR repeat family (PPR_2) // DYW family of nucleic acid deaminases (DYW_deaminase)	Chromosome18	1	7480091	7482673	1	Manes.18G081300.1	Manes.18G081300.1.p	7480091	7482673	PF01535	PPR	PTHR24015	FAMILY NOT NAMED															G3DSA:1.25.40.10	no description	PS51375	PPR
Chromosome18	5339281	9804251	Chromosome18	7483761	7485897	Manes.18G081400	0	-	Manes.18G081400	IPR011659		Mesculenta_v8.1	671	Mes	(1 of 2) PTHR32161:SF8 - PROTEIN TAG-10, ISOFORM A	Chromosome18	-1	7483762	7485897	1	Manes.18G081400.1	Manes.18G081400.1.p	7483762	7485897	PF07676	PD40	PTHR32161																G3DSA:2.130.10.10	no description
Chromosome18	5339281	9804251	Chromosome18	7495457	7497663	Manes.18G081500	0	+	Manes.18G081500	IPR013057		Mesculenta_v8.1	671	Mes	(1 of 7) PTHR22950//PTHR22950:SF205 - AMINO ACID TRANSPORTER // AMINO ACID PERMEASE 3-RELATED	Chromosome18	1	7495458	7497663	1	Manes.18G081500.1	Manes.18G081500.1.p	7495458	7497663	PF01490	Aa_trans	PTHR22950	FAMILY NOT NAMED							KOG1303	Amino acid transporters
Chromosome18	5339281	9804251	Chromosome18	7509287	7512653	Manes.18G081700	0	+	Manes.18G081700	IPR013057		Mesculenta_v8.1	671	Mes	(1 of 7) PTHR22950:SF205 - AMINO ACID PERMEASE 3-RELATED	Chromosome18	1	7509288	7512653		Manes.18G081700.2	Manes.18G081700.2.p	7509288	7512653	PF01490	Aa_trans	PTHR22950	FAMILY NOT NAMED							KOG1303	Amino acid transporters
Chromosome18	5339281	9804251	Chromosome18	7520567	7523632	Manes.18G081900	0	-	Manes.18G081900	IPR018614		Mesculenta_v8.1	671	Mes	(1 of 2) KOG4615 - Uncharacterized conserved protein	Chromosome18	-1	7520568	7523632	1	Manes.18G081900.1	Manes.18G081900.1.p	7520568	7523632	PF09775	Keratin_assoc	PTHR32001								KOG4615	Uncharacterized conserved protein
Chromosome18	5339281	9804251	Chromosome18	7524196	7529437	Manes.18G082000	0	+	Manes.18G082000	IPR001841		Mesculenta_v8.1	671	Mes	(1 of 1) PTHR22844//PTHR22844:SF215 - F-BOX AND WD40 DOMAIN PROTEIN // SUBFAMILY NOT NAMED	Chromosome18	1	7524197	7529437		Manes.18G082000.18	Manes.18G082000.18.p	7524231	7529342	PF00400	WD40	PTHR22844	FAMILY NOT NAMED	GO:0004672	protein kinase activity	2.7.11.7	[Myosin heavy-chain] kinase			KOG0272	U4/U6 small nuclear ribonucleoprotein Prp4 (contains WD40 repeats)					SM00184	no description	G3DSA:2.130.10.10	no description	PS50011	PROTEIN_KINASE_DOM
Chromosome18	5339281	9804251	Chromosome18	7541298	7543092	Manes.18G082100	0	+	Manes.18G082100	IPR005123		Mesculenta_v8.1	671	Mes	(1 of 2) PTHR10209:SF189 - 1-AMINOCYCLOPROPANE-1-CARBOXYLATE OXIDASE 5	Chromosome18	1	7541299	7543092	1	Manes.18G082100.1	Manes.18G082100.1.p	7541299	7543092	PF03171	2OG-FeII_Oxy	PTHR10209	OXIDOREDUCTASE, 2OG-FE(II) OXYGENASE FAMILY PROTEIN	GO:0016491	oxidoreductase activity	1.14.17.4	Aminocyclopropanecarboxylate oxidase	ETHYL-PWY	ethylene biosynthesis I (plants)	KOG0143	Iron/ascorbate family oxidoreductases	K05933	aminocyclopropanecarboxylate oxidase [EC:1.14.17.4]					G3DSA:2.60.120.330	no description	PS51471	FE2OG_OXY
Chromosome18	5339281	9804251	Chromosome18	7543877	7553013	Manes.18G082200	0	-	Manes.18G082200	IPR002504		Mesculenta_v8.1	671	Mes	(1 of 1) PTHR20275//PTHR20275:SF6 - FAMILY NOT NAMED // NADH KINASE POS5, MITOCHONDRIAL	Chromosome18	-1	7543878	7553013		Manes.18G082200.2	Manes.18G082200.2.p	7543878	7553013	PF01513	NAD_kinase	PTHR20275	FAMILY NOT NAMED	GO:0003951	NAD+ kinase activity	2.7.1.23	NAD(+) kinase	PWY-5083	NAD/NADH phosphorylation and dephosphorylation	KOG2178	Predicted sugar kinase							G3DSA:2.60.200.30	no description
Chromosome18	5339281	9804251	Chromosome18	7554760	7564068	Manes.18G082300	0	-	Manes.18G082300	IPR014840		Mesculenta_v8.1	671	Mes	(1 of 2) PTHR21669//PTHR21669:SF13 - CAPZ-INTERACTING PROTEIN AND RELATED PROTEINS // WOUND-RESPONSIVE FAMILY PROTEIN	Chromosome18	-1	7554761	7564068		Manes.18G082300.25	Manes.18G082300.25.p	7556545	7564068	PF08729	HPC2	PTHR21669	FAMILY NOT NAMED															G3DSA:3.30.420.40	no description
Chromosome18	5339281	9804251	Chromosome18	7565443	7567948	Manes.18G082400	0	+	Manes.18G082400	IPR002100		Mesculenta_v8.1	671	Mes	(1 of 2) PTHR11945:SF97 - FLORAL HOMEOTIC PROTEIN PISTILLATA	Chromosome18	1	7565444	7567948		Manes.18G082400.4	Manes.18G082400.4.p	7565611	7567927	PF01486	K-box	PTHR11945	FAMILY NOT NAMED	GO:0003677	DNA binding					KOG0014	MADS box transcription factor	K09264	MADS-box transcription factor, plant			SM00432	no description	G3DSA:1.20.5.170	no description	PS51297	K_BOX
Chromosome18	5339281	9804251	Chromosome18	7609013	7611439	Manes.18G082700	0	-	Manes.18G082700	IPR013057		Mesculenta_v8.1	671	Mes	(1 of 7) PTHR22950:SF205 - AMINO ACID PERMEASE 3-RELATED	Chromosome18	-1	7609014	7611439	1	Manes.18G082700.2	Manes.18G082700.2.p	7609014	7611439	PF01490	Aa_trans	PTHR22950	FAMILY NOT NAMED							KOG1303	Amino acid transporters							G3DSA:2.60.120.40	no description
Chromosome18	5339281	9804251	Chromosome18	7625902	7628276	Manes.18G082800	0	+	Manes.18G082800	IPR004158		Mesculenta_v8.1	671	Mes	(1 of 44) PF03140 - Plant protein of unknown function (DUF247)	Chromosome18	1	7625903	7628276		Manes.18G082800.5	Manes.18G082800.5.p	7625903	7628276	PF03140	DUF247	PTHR31549																G3DSA:1.20.120.350	no description
Chromosome18	5339281	9804251	Chromosome18	7654781	7657159	Manes.18G083050	0	-	Manes.18G083050			Mesculenta_v8.1	671	Mes		Chromosome18	-1	7654782	7657159		Manes.18G083050.2	Manes.18G083050.2.p	7654782	7657159			PTHR34194
Chromosome18	5339281	9804251	Chromosome18	7671872	7672740	Manes.18G083300	0	+	Manes.18G083300	IPR002048		Mesculenta_v8.1	671	Mes	(1 of 2) PTHR10891//PTHR10891:SF530 - EF-HAND CALCIUM-BINDING DOMAIN CONTAINING PROTEIN // SUBFAMILY NOT NAMED	Chromosome18	1	7671873	7672740	1	Manes.18G083300.1	Manes.18G083300.1.p	7671873	7672740	PF13499	EF-hand_7	PTHR10891	EF-HAND CALCIUM-BINDING DOMAIN CONTAINING PROTEIN	GO:0005509	calcium ion binding					KOG0027	Calmodulin and related proteins (EF-Hand superfamily)	K13448	calcium-binding protein CML			SM00054	no description	G3DSA:1.10.238.10	no description	PS50222	EF_HAND_2
Chromosome18	5339281	9804251	Chromosome18	7693357	7695005	Manes.18G085770	0	-	Manes.18G085770	IPR016461		Mesculenta_v8.1	671	Mes	(1 of 9) K13066 - caffeic acid 3-O-methyltransferase (E2.1.1.68, COMT)	Chromosome18	-1	7693358	7695005	1	Manes.18G085770.1	Manes.18G085770.1.p	7693358	7695005	PF00891	Methyltransf_2	PTHR11746	FAMILY NOT NAMED	GO:0008168	methyltransferase activity					KOG3178	Hydroxyindole-O-methyltransferase and related SAM-dependent methyltransferases	K13066	caffeic acid 3-O-methyltransferase [EC:2.1.1.68]					G3DSA:1.10.10.10	no description	PS51683
Chromosome18	5339281	9804251	Chromosome18	7698309	7699620	Manes.18G083400	0	+	Manes.18G083400	IPR013601		Mesculenta_v8.1	671	Mes	(1 of 5) K00660 - chalcone synthase (CHS)	Chromosome18	1	7698310	7699620	1	Manes.18G083400.1	Manes.18G083400.1.p	7698310	7699620	PF08392	FAE1_CUT1_RppA	PTHR11877	FAMILY NOT NAMED	GO:0006633	fatty acid biosynthetic process	2.3.1.74	Naringenin-chalcone synthase	PWY-6787	flavonoid biosynthesis (in equisetum)			K00660	chalcone synthase [EC:2.3.1.74]					G3DSA:3.40.47.10	no description
Chromosome18	5339281	9804251	Chromosome18	7701881	7705070	Manes.18G083500	0	-	Manes.18G083500	IPR000210		Mesculenta_v8.1	671	Mes	(1 of 11) K10523 - speckle-type POZ protein (SPOP)	Chromosome18	-1	7701882	7705070		Manes.18G083500.4	Manes.18G083500.4.p	7701882	7704855	PF00651	BTB	PTHR24413	FAMILY NOT NAMED	GO:0005515	protein binding							K10523	speckle-type POZ protein			SM00225	no description	G3DSA:3.30.710.10	no description	PS50097	BTB
Chromosome18	5339281	9804251	Chromosome18	7709097	7716226	Manes.18G083535	0	+	Manes.18G083535	IPR001965		Mesculenta_v8.1	671	Mes	(1 of 2) PTHR10615//PTHR10615:SF100 - HISTONE ACETYLTRANSFERASE // SUBFAMILY NOT NAMED	Chromosome18	1	7709098	7716226		Manes.18G083535.4	Manes.18G083535.4.p	7709098	7716226	PF00628	PHD	PTHR10615	HISTONE ACETYLTRANSFERASE	GO:0005515	protein binding	2.1.1.43	Histone-lysine N-methyltransferase									SM00249	no description	G3DSA:3.30.40.10	no description	PS50016	ZF_PHD_2
Chromosome18	5339281	9804251	Chromosome18	7717280	7719201	Manes.18G083570	0	-	Manes.18G083570	IPR016461		Mesculenta_v8.1	671	Mes	(1 of 9) K13066 - caffeic acid 3-O-methyltransferase (E2.1.1.68, COMT)	Chromosome18	-1	7717281	7719201	1	Manes.18G083570.1	Manes.18G083570.1.p	7717281	7719201	PF00891	Methyltransf_2	PTHR11746	FAMILY NOT NAMED	GO:0008168	methyltransferase activity					KOG3178	Hydroxyindole-O-methyltransferase and related SAM-dependent methyltransferases	K13066	caffeic acid 3-O-methyltransferase [EC:2.1.1.68]					G3DSA:1.10.10.10	no description	PS51683
Chromosome18	5339281	9804251	Chromosome18	7758174	7758898	Manes.18G084235	0	+	Manes.18G084235			Mesculenta_v8.1	671	Mes		Chromosome18	1	7758175	7758898	1	Manes.18G084235.1	Manes.18G084235.1.p	7758175	7758898
Chromosome18	5339281	9804251	Chromosome18	7812542	7814830	Manes.18G084300	0	+	Manes.18G084300	IPR026992	Non-haem dioxygenase N-terminal domain	Mesculenta_v8.1	671	Mes	(1 of 2) PTHR10209//PTHR10209:SF223 - OXIDOREDUCTASE, 2OG-FE II OXYGENASE FAMILY PROTEIN // SUBFAMILY NOT NAMED	Chromosome18	1	7812543	7814830	1	Manes.18G084300.1	Manes.18G084300.1.p	7812543	7814830	PF14226	DIOX_N	PTHR10209	OXIDOREDUCTASE, 2OG-FE(II) OXYGENASE FAMILY PROTEIN			4.2.3.19	Ent-kaurene synthase	PWY-5053	superpathway of gibberellin GA<sub>12</sub> biosynthesis									G3DSA:2.60.120.330	no description
Chromosome18	5339281	9804251	Chromosome18	7820318	7823081	Manes.18G084335	0	+	Manes.18G084335	IPR000719		Mesculenta_v8.1	671	Mes	(1 of 6) PF00069//PF07645//PF13947 - Protein kinase domain (Pkinase) // Calcium-binding EGF domain (EGF_CA) // Wall-associated receptor kinase galacturonan-binding (GUB_WAK_bind)	Chromosome18	1	7820319	7823081	1	Manes.18G084335.1	Manes.18G084335.1.p	7820319	7823081	PF00069	Pkinase	PTHR27005		GO:0004672	protein kinase activity	2.7.11.1	Non-specific serine/threonine protein kinase			KOG1187	Serine/threonine protein kinase					SM00220	no description	G3DSA:2.10.25.10	no description	PS50011	PROTEIN_KINASE_DOM
Chromosome18	5339281	9804251	Chromosome18	7824576	7827648	Manes.18G084417	0	+	Manes.18G084417	IPR000719		Mesculenta_v8.1	671	Mes	(1 of 4) PF07645//PF07714//PF13947 - Calcium-binding EGF domain (EGF_CA) // Protein tyrosine kinase (Pkinase_Tyr) // Wall-associated receptor kinase galacturonan-binding (GUB_WAK_bind)	Chromosome18	1	7824577	7827648	1	Manes.18G084417.1	Manes.18G084417.1.p	7824577	7827648	PF07714	Pkinase_Tyr	PTHR27005		GO:0004672	protein kinase activity	2.7.11.1	Non-specific serine/threonine protein kinase			KOG1187	Serine/threonine protein kinase					SM00220	no description	G3DSA:2.10.25.10	no description	PS50011	PROTEIN_KINASE_DOM
Chromosome18	5339281	9804251	Chromosome18	7836339	7843710	Manes.18G084535	0	-	Manes.18G084535	IPR002014		Mesculenta_v8.1	671	Mes	(1 of 2) PTHR13856:SF95 - F24J8.3 PROTEIN	Chromosome18	-1	7836340	7843710	1	Manes.18G084535.1	Manes.18G084535.1.p	7836340	7843710	PF03127	GAT	PTHR13856	FAMILY NOT NAMED	GO:0005622	intracellular					KOG1087	Cytosolic sorting protein GGA2/TOM1					SM00288	no description	G3DSA:1.25.40.90	no description	PS50179	VHS
Chromosome18	5339281	9804251	Chromosome18	7855357	7859214	Manes.18G084800	0	+	Manes.18G084800	IPR002885		Mesculenta_v8.1	671	Mes	(1 of 52) PF01535//PF13041//PF13812 - PPR repeat (PPR) // PPR repeat family (PPR_2) // Pentatricopeptide repeat domain (PPR_3)	Chromosome18	1	7855358	7859214		Manes.18G084800.4	Manes.18G084800.4.p	7855412	7859079	PF01535	PPR	PTHR24015	FAMILY NOT NAMED															G3DSA:1.25.40.10	no description	PS51375	PPR
Chromosome18	5339281	9804251	Chromosome18	7873796	7879232	Manes.18G085000	0	+	Manes.18G085000	IPR002912		Mesculenta_v8.1	671	Mes	(1 of 1) PTHR31096//PTHR31096:SF5 - FAMILY NOT NAMED // ACR3	Chromosome18	1	7873797	7879232		Manes.18G085000.3	Manes.18G085000.3.p	7873814	7879227	PF01842	ACT	PTHR31096		GO:0008152	metabolic process	2.7.7.59	[Protein-PII] uridylyltransferase											G3DSA:3.30.70.260	no description	PS51671
Chromosome18	5339281	9804251	Chromosome18	7884418	7888654	Manes.18G085200	0	-	Manes.18G085200	IPR001623		Mesculenta_v8.1	671	Mes	(1 of 2) PTHR24078//PTHR24078:SF219 - DNAJ HOMOLOG SUBFAMILY C MEMBER // DNAJ HEAT SHOCK N-TERMINAL DOMAIN-CONTAINING PROTEIN	Chromosome18	-1	7884419	7888654	1	Manes.18G085200.3	Manes.18G085200.3.p	7884419	7888654	PF00226	DnaJ	PTHR24078	FAMILY NOT NAMED							KOG0691	Molecular chaperone (DnaJ superfamily)					SM00271	no description	G3DSA:1.10.287.110	no description	PS50076	DNAJ_2
Chromosome18	5339281	9804251	Chromosome18	7888914	7892631	Manes.18G085300	0	-	Manes.18G085300	IPR006689		Mesculenta_v8.1	671	Mes	(1 of 7) K07910 - Ras-related protein Rab-18 (RAB18)	Chromosome18	-1	7888915	7892631	1	Manes.18G085300.1	Manes.18G085300.1.p	7888915	7892631	PF00025	Arf	PTHR24073	FAMILY NOT NAMED	GO:0003924	GTPase activity	3.6.5.2	Small monomeric GTPase			KOG0080	GTPase Rab18, small G protein superfamily	K07910	Ras-related protein Rab-18			SM00175	no description	G3DSA:3.40.50.300	no description	PS51419	RAB
Chromosome18	5339281	9804251	Chromosome18	7898711	7899710	Manes.18G085500	0	-	Manes.18G085500			Mesculenta_v8.1	671	Mes	(1 of 3) PTHR33133//PTHR33133:SF5 - FAMILY NOT NAMED // EXPRESSED PROTEIN	Chromosome18	-1	7898712	7899710	1	Manes.18G085500.1	Manes.18G085500.1.p	7898712	7899710			PTHR33133
Chromosome18	5339281	9804251	Chromosome18	7901439	7901859	Manes.18G085550	0	+	Manes.18G085550			Mesculenta_v8.1	671	Mes		Chromosome18	1	7901440	7901859	1	Manes.18G085550.1	Manes.18G085550.1.p	7901440	7901859
Chromosome18	5339281	9804251	Chromosome18	7902023	7903671	Manes.18G085600	0	-	Manes.18G085600	IPR003245		Mesculenta_v8.1	671	Mes	(1 of 1) PTHR33021:SF9 - BASIC BLUE PROTEIN	Chromosome18	-1	7902024	7903671	1	Manes.18G085600.1	Manes.18G085600.1.p	7902024	7903671	PF02298	Cu_bind_like	PTHR33021		GO:0009055	electron carrier activity													G3DSA:2.60.40.420	no description	PS51485	PHYTOCYANIN	PD003122	UMEC_ARMRU_P42849;
Chromosome18	5339281	9804251	Chromosome18	7905687	7907754	Manes.18G085635	0	-	Manes.18G085635	IPR001005		Mesculenta_v8.1	671	Mes	(1 of 2) PTHR10641//PTHR10641:SF496 - MYB-LIKE DNA-BINDING PROTEIN MYB // SUBFAMILY NOT NAMED	Chromosome18	-1	7905688	7907754	1	Manes.18G085635.2	Manes.18G085635.2.p	7905688	7907754	PF13921	Myb_DNA-bind_6	PTHR10641	MYB-LIKE DNA-BINDING PROTEIN MYB							KOG0048	Transcription factor, Myb superfamily	K09422	myb proto-oncogene protein, plant			SM00717	no description	G3DSA:1.10.10.60	no description	PS51294	HTH_MYB
Chromosome18	5339281	9804251	Chromosome18	7918603	7922733	Manes.18G085670	0	+	Manes.18G085670	IPR005202		Mesculenta_v8.1	671	Mes	(1 of 2) PTHR31636:SF10 - SCARECROW-LIKE PROTEIN 1	Chromosome18	1	7918604	7922733		Manes.18G085670.3	Manes.18G085670.3.p	7918604	7922733	PF03514	GRAS	PTHR31636																		PS50985	GRAS
Chromosome18	5339281	9804251	Chromosome18	7933769	7934518	Manes.18G086200	0	+	Manes.18G086200	IPR005746		Mesculenta_v8.1	671	Mes	(1 of 2) PTHR10438//PTHR10438:SF290 - THIOREDOXIN // SUBFAMILY NOT NAMED	Chromosome18	1	7933770	7934518	1	Manes.18G086200.1	Manes.18G086200.1.p	7933770	7934518	PF13098	Thioredoxin_2	PTHR10438	FAMILY NOT NAMED	GO:0006662	glycerol ether metabolic process	1.8.1.8	Protein-disulfide reductase			KOG0910	Thioredoxin-like protein	K03671	thioredoxin 1					G3DSA:3.40.30.10	no description	PS51352	THIOREDOXIN_2
Chromosome18	5339281	9804251	Chromosome18	7957428	7959441	Manes.18G086334	0	-	Manes.18G086334			Mesculenta_v8.1	671	Mes		Chromosome18	-1	7957429	7959441	1	Manes.18G086334.1	Manes.18G086334.1.p	7957429	7959441
Chromosome18	5339281	9804251	Chromosome18	7962934	7963743	Manes.18G086366	0	+	Manes.18G086366			Mesculenta_v8.1	671	Mes		Chromosome18	1	7962935	7963743	1	Manes.18G086366.2	Manes.18G086366.2.p	7962935	7963743
Chromosome18	5339281	9804251	Chromosome18	7965520	7967786	Manes.18G086400	0	-	Manes.18G086400			Mesculenta_v8.1	671	Mes	(1 of 2) PTHR10791//PTHR10791:SF44 - RAG1-ACTIVATING PROTEIN 1 // BIDIRECTIONAL SUGAR TRANSPORTER SWEET1	Chromosome18	-1	7965521	7967786		Manes.18G086400.3	Manes.18G086400.3.p	7965521	7966823	PF03083	MtN3_slv	PTHR10791	RAG1-ACTIVATING PROTEIN 1
Chromosome18	5339281	9804251	Chromosome18	7979279	7984139	Manes.18G086500	0	-	Manes.18G086500	IPR004263		Mesculenta_v8.1	671	Mes	(1 of 4) PTHR11062//PTHR11062:SF44 - EXOSTOSIN HEPARAN SULFATE GLYCOSYLTRANSFERASE -RELATED // EXOSTOSIN FAMILY PROTEIN	Chromosome18	-1	7979280	7984139		Manes.18G086500.3	Manes.18G086500.3.p	7979280	7984139	PF03016	Exostosin	PTHR11062	FAMILY NOT NAMED			2.4.2.41	Xylogalacturonan beta-1,3-xylosyltransferase	PWY-5980	xylogalacturonan biosynthesis	KOG1021	Acetylglucosaminyltransferase EXT1/exostosin 1
Chromosome18	5339281	9804251	Chromosome18	7984778	7986724	Manes.18G086601	0	-	Manes.18G086601	IPR002035		Mesculenta_v8.1	671	Mes	(1 of 6) PTHR10579//PTHR10579:SF64 - CALCIUM-ACTIVATED CHLORIDE CHANNEL REGULATOR // SUBFAMILY NOT NAMED	Chromosome18	-1	7984779	7986724	1	Manes.18G086601.2	Manes.18G086601.2.p	7984779	7986724	PF00092	VWA	PTHR10579	CALCIUM-ACTIVATED CHLORIDE CHANNEL REGULATOR													SM00327	no description	G3DSA:3.40.50.410	no description	PS50234	VWFA
Chromosome18	5339281	9804251	Chromosome18	7993877	7995314	Manes.18G086650	0	+	Manes.18G086650	IPR011659		Mesculenta_v8.1	671	Mes	(1 of 11) PF07676 - WD40-like Beta Propeller Repeat (PD40)	Chromosome18	1	7993878	7995314	1	Manes.18G086650.1	Manes.18G086650.1.p	7993878	7995314	PF07676	PD40	PTHR32161																G3DSA:2.130.10.10	no description
Chromosome18	5339281	9804251	Chromosome18	7998010	8006243	Manes.18G086700	0	+	Manes.18G086700	IPR005824		Mesculenta_v8.1	671	Mes	(1 of 2) K15172 - transcription elongation factor SPT5 (SUPT5H, SPT5)	Chromosome18	1	7998011	8006243	1	Manes.18G086700.1	Manes.18G086700.1.p	7998011	8006243	PF00467	KOW	PTHR11125	FAMILY NOT NAMED	GO:0006355	regulation of transcription, DNA-templated							K15172	transcription elongation factor SPT5			SM00739	no description	G3DSA:2.30.30.30	no description
Chromosome18	5339281	9804251	Chromosome18	8005538	8008689	Manes.18G086800	0	-	Manes.18G086800	IPR002085		Mesculenta_v8.1	671	Mes	(1 of 3) K00001//K18857 - alcohol dehydrogenase (E1.1.1.1, adh) // alcohol dehydrogenase class-P (ADH1)	Chromosome18	-1	8005539	8008689	1	Manes.18G086800.1	Manes.18G086800.1.p	8005539	8008689	PF00107	ADH_zinc_N	PTHR11695	FAMILY NOT NAMED	GO:0008270	zinc ion binding	1.1.1.1	Alcohol dehydrogenase	PWY66-389	phytol degradation			K00001	alcohol dehydrogenase [EC:1.1.1.1]					G3DSA:3.90.180.10	no description
Chromosome18	5339281	9804251	Chromosome18	8016623	8019175	Manes.18G087000	0	-	Manes.18G087000	IPR002085		Mesculenta_v8.1	671	Mes	(1 of 6) K18857 - alcohol dehydrogenase class-P (ADH1)	Chromosome18	-1	8016624	8019175	1	Manes.18G087000.2	Manes.18G087000.2.p	8016624	8019175	PF00107	ADH_zinc_N	PTHR11695	FAMILY NOT NAMED	GO:0008270	zinc ion binding	1.1.1.1	Alcohol dehydrogenase	PWY66-389	phytol degradation			K18857	alcohol dehydrogenase class-P [EC:1.1.1.1]					G3DSA:3.90.180.10	no description
Chromosome18	5339281	9804251	Chromosome18	8024234	8027663	Manes.18G087101	0	+	Manes.18G087101	IPR001611		Mesculenta_v8.1	671	Mes	(1 of 85) PF00560//PF08263//PF13855 - Leucine Rich Repeat (LRR_1) // Leucine rich repeat N-terminal domain (LRRNT_2) // Leucine rich repeat (LRR_8)	Chromosome18	1	8024235	8027663	1	Manes.18G087101.1	Manes.18G087101.1.p	8024235	8027663	PF08263	LRRNT_2	PTHR27004		GO:0005515	protein binding					KOG0472	Leucine-rich repeat protein					SM00369	no description	G3DSA:3.80.10.10	no description	PS51450	LRR
Chromosome18	5339281	9804251	Chromosome18	8029454	8030840	Manes.18G087233	0	+	Manes.18G087233	IPR001611		Mesculenta_v8.1	671	Mes	(1 of 363) PF00560 - Leucine Rich Repeat (LRR_1)	Chromosome18	1	8029455	8030840	1	Manes.18G087233.1	Manes.18G087233.1.p	8029455	8030840	PF00560	LRR_1	PTHR27004		GO:0005515	protein binding													G3DSA:3.80.10.10	no description
Chromosome18	5339281	9804251	Chromosome18	8033641	8038051	Manes.18G087300	0	+	Manes.18G087300	IPR004776		Mesculenta_v8.1	671	Mes	(1 of 1) PTHR31752//PTHR31752:SF8 - FAMILY NOT NAMED // AUXIN EFFLUX CARRIER COMPONENT 6-RELATED	Chromosome18	1	8033642	8038051		Manes.18G087300.2	Manes.18G087300.2.p	8033642	8038051	PF03547	Mem_trans	PTHR31752		GO:0016021	integral component of membrane
Chromosome18	5339281	9804251	Chromosome18	8041333	8044391	Manes.18G087401	0	+	Manes.18G087401	IPR002085		Mesculenta_v8.1	671	Mes	(1 of 3) PTHR11695//PTHR11695:SF576 - ALCOHOL DEHYDROGENASE RELATED // ALCOHOL DEHYDROGENASE CLASS-P	Chromosome18	1	8041334	8044391	1	Manes.18G087401.1	Manes.18G087401.1.p	8041334	8044391	PF00107	ADH_zinc_N	PTHR11695	FAMILY NOT NAMED	GO:0008270	zinc ion binding	1.1.1.1	Alcohol dehydrogenase	PWY66-389	phytol degradation			K18857	alcohol dehydrogenase class-P [EC:1.1.1.1]					G3DSA:3.90.180.10	no description
Chromosome18	5339281	9804251	Chromosome18	8045588	8046206	Manes.18G087500	0	-	Manes.18G087500			Mesculenta_v8.1	671	Mes		Chromosome18	-1	8045589	8046206	1	Manes.18G087500.2	Manes.18G087500.2.p	8045589	8046206			PTHR35697																G3DSA:2.60.120.200	no description
Chromosome18	5339281	9804251	Chromosome18	8046269	8052733	Manes.18G087600	0	-	Manes.18G087600	IPR002885		Mesculenta_v8.1	671	Mes	(1 of 207) PF01535//PF13041 - PPR repeat (PPR) // PPR repeat family (PPR_2)	Chromosome18	-1	8046270	8052733	1	Manes.18G087600.1	Manes.18G087600.1.p	8046270	8052733	PF01535	PPR	PTHR24015	FAMILY NOT NAMED															G3DSA:1.25.40.10	no description	PS51375	PPR
Chromosome18	5339281	9804251	Chromosome18	8053183	8057593	Manes.18G087700	0	-	Manes.18G087700	IPR001563		Mesculenta_v8.1	671	Mes	(1 of 2) PTHR11802//PTHR11802:SF20 - SERINE PROTEASE FAMILY S10 SERINE CARBOXYPEPTIDASE // SUBFAMILY NOT NAMED	Chromosome18	-1	8053184	8057593		Manes.18G087700.5	Manes.18G087700.5.p	8053185	8057593	PF00450	Peptidase_S10	PTHR11802	FAMILY NOT NAMED	GO:0004185	serine-type carboxypeptidase activity	3.4.16.6	Carboxypeptidase D					K16297	serine carboxypeptidase-like clade II [EC:3.4.16.-]					G3DSA:3.40.50.1820	no description
Chromosome18	5339281	9804251	Chromosome18	8072030	8076563	Manes.18G087900	0	-	Manes.18G087900	IPR002495		Mesculenta_v8.1	671	Mes	(1 of 2) PTHR11183//PTHR11183:SF56 - GLYCOGENIN // UDP-GLUCURONATE:XYLAN ALPHA-GLUCURONOSYLTRANSFERASE 3-RELATED	Chromosome18	-1	8072031	8076563		Manes.18G087900.2	Manes.18G087900.2.p	8072031	8076563	PF01501	Glyco_transf_8	PTHR11183	FAMILY NOT NAMED	GO:0016757	transferase activity, transferring glycosyl groups	2.4.1.17	Glucuronosyltransferase			KOG1950	Glycosyl transferase, family 8 - glycogenin							G3DSA:3.90.550.10	no description
Chromosome18	5339281	9804251	Chromosome18	8078587	8086634	Manes.18G088000	0	+	Manes.18G088000	IPR001619		Mesculenta_v8.1	671	Mes	(1 of 2) K12479 - vacuolar protein sorting-associated protein 45 (VPS45)	Chromosome18	1	8078588	8086634	1	Manes.18G088000.1	Manes.18G088000.1.p	8078588	8086634	PF00995	Sec1	PTHR11679:SF3	VACUOLAR PROTEIN SORTING-ASSOCIATED	GO:0006904	vesicle docking involved in exocytosis							K12479	vacuolar protein sorting-associated protein 45					G3DSA:3.40.50.2060	no description
Chromosome18	5339281	9804251	Chromosome18	8089533	8091077	Manes.18G088150	0	-	Manes.18G088150	IPR006502		Mesculenta_v8.1	671	Mes	(1 of 15) PF04720 - PDDEXK-like family of unknown function (PDDEXK_6)	Chromosome18	-1	8089534	8091077		Manes.18G088150.2	Manes.18G088150.2.p	8089534	8091077	PF04720	DUF506	PTHR31579
Chromosome18	5339281	9804251	Chromosome18	8099838	8106192	Manes.18G090201	0	+	Manes.18G090201	IPR005178		Mesculenta_v8.1	671	Mes	(1 of 1) PTHR23423//PTHR23423:SF27 - ORGANIC SOLUTE TRANSPORTER-RELATED // SUBFAMILY NOT NAMED	Chromosome18	1	8099839	8106192	1	Manes.18G090201.1	Manes.18G090201.1.p	8099839	8106192	PF03619	DUF300	PTHR23423	FAMILY NOT NAMED							KOG2641	Predicted seven transmembrane receptor - rhodopsin family
Chromosome18	5339281	9804251	Chromosome18	8116469	8117898	Manes.18G090301	0	+	Manes.18G090301			Mesculenta_v8.1	671	Mes		Chromosome18	1	8116470	8117898	1	Manes.18G090301.1	Manes.18G090301.1.p	8116470	8117898			PTHR31723																G3DSA:3.10.450.50	no description
Chromosome18	5339281	9804251	Chromosome18	8159762	8161196	Manes.18G088600	0	+	Manes.18G088600			Mesculenta_v8.1	671	Mes		Chromosome18	1	8159763	8161196		Manes.18G088600.2	Manes.18G088600.2.p	8160201	8161196			PTHR31723																G3DSA:3.10.450.50	no description
Chromosome18	5339281	9804251	Chromosome18	8164333	8167842	Manes.18G088700	0	+	Manes.18G088700	IPR001701		Mesculenta_v8.1	671	Mes	(1 of 1) PTHR22298//PTHR22298:SF38 - ENDO-1,4-BETA-GLUCANASE // SUBFAMILY NOT NAMED	Chromosome18	1	8164334	8167842		Manes.18G088700.3	Manes.18G088700.3.p	8164334	8167842	PF00759	Glyco_hydro_9	PTHR22298	FAMILY NOT NAMED	GO:0004553	hydrolase activity, hydrolyzing O-glycosyl compounds	3.2.1.4	Cellulase											G3DSA:1.50.10.10	no description
Chromosome18	5339281	9804251	Chromosome18	8182344	8187476	Manes.18G088900	0	-	Manes.18G088900	IPR001611		Mesculenta_v8.1	671	Mes	(1 of 61) PF00069//PF08263//PF13855 - Protein kinase domain (Pkinase) // Leucine rich repeat N-terminal domain (LRRNT_2) // Leucine rich repeat (LRR_8)	Chromosome18	-1	8182345	8187476	1	Manes.18G088900.1	Manes.18G088900.1.p	8182345	8187476	PF08263	LRRNT_2	PTHR27000		GO:0004672	protein kinase activity	2.7.11.1	Non-specific serine/threonine protein kinase			KOG1187	Serine/threonine protein kinase					SM00220	no description	G3DSA:2.60.120.200	no description	PS50011	PROTEIN_KINASE_DOM
Chromosome18	5339281	9804251	Chromosome18	8193698	8194502	Manes.18G089000	0	-	Manes.18G089000	IPR003851		Mesculenta_v8.1	671	Mes	(1 of 9) PTHR31992:SF8 - DOF ZINC FINGER PROTEIN DOF1.1-RELATED	Chromosome18	-1	8193699	8194502	1	Manes.18G089000.1	Manes.18G089000.1.p	8193699	8194502	PF02701	zf-Dof	PTHR31992		GO:0003677	DNA binding													G3DSA:2.20.25.10	no description	PS50884	ZF_DOF_2	PD007478	Q338F9_ORYSA_Q338F9;
Chromosome18	5339281	9804251	Chromosome18	8196655	8200456	Manes.18G089300	0	+	Manes.18G089300	IPR001611		Mesculenta_v8.1	671	Mes	(1 of 26) PF00560//PF07714//PF08263//PF13855 - Leucine Rich Repeat (LRR_1) // Protein tyrosine kinase (Pkinase_Tyr) // Leucine rich repeat N-terminal domain (LRRNT_2) // Leucine rich repeat (LRR_8)	Chromosome18	1	8196656	8200456	1	Manes.18G089300.1	Manes.18G089300.1.p	8196656	8200456	PF08263	LRRNT_2	PTHR27000		GO:0004672	protein kinase activity	2.7.11.1	Non-specific serine/threonine protein kinase			KOG1187	Serine/threonine protein kinase					SM00220	no description	G3DSA:2.60.120.200	no description	PS50011	PROTEIN_KINASE_DOM
Chromosome18	5339281	9804251	Chromosome18	8211465	8212356	Manes.18G089333	0	+	Manes.18G089333			Mesculenta_v8.1	671	Mes		Chromosome18	1	8211466	8212356	1	Manes.18G089333.1	Manes.18G089333.1.p	8211466	8212356
Chromosome18	5339281	9804251	Chromosome18	8212356	8213688	Manes.18G089349	0	-	Manes.18G089349			Mesculenta_v8.1	671	Mes		Chromosome18	-1	8212357	8213688	1	Manes.18G089349.1	Manes.18G089349.1.p	8212357	8213688
Chromosome18	5339281	9804251	Chromosome18	8220050	8221285	Manes.18G089366	0	+	Manes.18G089366	IPR008889		Mesculenta_v8.1	671	Mes	(1 of 2) PTHR33143:SF6 - F16F4.1 PROTEIN-RELATED	Chromosome18	1	8220051	8221285	1	Manes.18G089366.2	Manes.18G089366.2.p	8220051	8221285	PF05678	VQ	PTHR33143
Chromosome18	5339281	9804251	Chromosome18	8226130	8231393	Manes.18G089400	0	-	Manes.18G089400	IPR001965		Mesculenta_v8.1	671	Mes		Chromosome18	-1	8226131	8231393		Manes.18G089400.6	Manes.18G089400.6.p	8226131	8231393			PTHR33304		GO:0005515	protein binding											SM00249	no description	G3DSA:3.30.40.10	no description
Chromosome18	5339281	9804251	Chromosome18	8231919	8233983	Manes.18G089500	0	-	Manes.18G089500	IPR000719		Mesculenta_v8.1	671	Mes	(1 of 1) PTHR27007:SF5 - L-TYPE LECTIN-DOMAIN CONTAINING RECEPTOR KINASE S.6	Chromosome18	-1	8231920	8233983	1	Manes.18G089500.1	Manes.18G089500.1.p	8231920	8233983	PF00069	Pkinase	PTHR27007		GO:0004672	protein kinase activity	2.7.11.1	Non-specific serine/threonine protein kinase			KOG1187	Serine/threonine protein kinase					SM00220	no description	G3DSA:2.60.120.200	no description	PS50011	PROTEIN_KINASE_DOM
Chromosome18	5339281	9804251	Chromosome18	8234269	8235472	Manes.18G089600	0	+	Manes.18G089600	IPR018108		Mesculenta_v8.1	671	Mes	(1 of 1) PTHR24089//PTHR24089:SF221 - FAMILY NOT NAMED // PROTEIN MITOFERRINLIKE 1, CHLOROPLASTIC	Chromosome18	1	8234270	8235472	1	Manes.18G089600.1	Manes.18G089600.1.p	8234270	8235472	PF00153	Mito_carr	PTHR24089	FAMILY NOT NAMED							KOG0768	Mitochondrial carrier protein PET8							G3DSA:1.50.40.10	no description	PS50920	SOLCAR
Chromosome18	5339281	9804251	Chromosome18	8237960	8239193	Manes.18G089700	0	-	Manes.18G089700	IPR003613		Mesculenta_v8.1	671	Mes	(1 of 2) PTHR22849//PTHR22849:SF12 - WDSAM1 PROTEIN // SUBFAMILY NOT NAMED	Chromosome18	-1	8237961	8239193	1	Manes.18G089700.1	Manes.18G089700.1.p	8237961	8239193	PF04564	U-box	PTHR22849	FAMILY NOT NAMED	GO:0004842	ubiquitin-protein transferase activity	6.3.2.19	Transferred entry: 2.3.2.23, 2.3.2.27 and 6.2.1.45	PWY-7511	protein ubiquitylation							SM00504	no description	G3DSA:3.30.40.10	no description	PS51698
Chromosome18	5339281	9804251	Chromosome18	8256198	8256426	Manes.18G089800	0	+	Manes.18G089800			Mesculenta_v8.1	671	Mes		Chromosome18	1	8256199	8256426	1	Manes.18G089800.2	Manes.18G089800.2.p	8256199	8256426			PTHR33599
Chromosome18	5339281	9804251	Chromosome18	8258780	8268061	Manes.18G089900	0	-	Manes.18G089900	IPR000408		Mesculenta_v8.1	671	Mes	(1 of 2) PTHR22870:SF91 - REGULATOR OF CHROMOSOME CONDENSATION (RCC1) FAMILY WITH FYVE ZINC FINGER DOMAIN-RELATED	Chromosome18	-1	8258781	8268061		Manes.18G089900.5	Manes.18G089900.5.p	8258781	8268055	PF00415	RCC1	PTHR22870	FAMILY NOT NAMED	GO:0046872	metal ion binding					KOG1427	Uncharacterized conserved protein, contains RCC1 domain					SM00064	no description	G3DSA:2.30.29.30	no description	PS50012	RCC1_3
Chromosome18	5339281	9804251	Chromosome18	8283487	8284799	Manes.18G090116	0	+	Manes.18G090116			Mesculenta_v8.1	671	Mes	(1 of 1) PF04554 - Extensin-like region (Extensin_2)	Chromosome18	1	8283488	8284799		Manes.18G090116.2	Manes.18G090116.2.p	8283488	8284793
Chromosome18	5339281	9804251	Chromosome18	8312035	8314755	Manes.18G090400	0	+	Manes.18G090400	IPR002129		Mesculenta_v8.1	671	Mes	(1 of 2) K01590 - histidine decarboxylase (hdc, HDC)	Chromosome18	1	8312036	8314755	1	Manes.18G090400.1	Manes.18G090400.1.p	8312036	8314755	PF00282	Pyridoxal_deC	PTHR11999	FAMILY NOT NAMED	GO:0016831	carboxy-lyase activity	4.1.1.22	Histidine decarboxylase			KOG0629	Glutamate decarboxylase and related proteins	K01590	histidine decarboxylase [EC:4.1.1.22]					G3DSA:3.40.640.10	no description
Chromosome18	5339281	9804251	Chromosome18	8330867	8336248	Manes.18G090416	0	+	Manes.18G090416	IPR002129		Mesculenta_v8.1	671	Mes	(1 of 3) 4.1.1.22 - Histidine decarboxylase / L-histidine carboxy-lyase	Chromosome18	1	8330868	8336248	1	Manes.18G090416.1	Manes.18G090416.1.p	8330868	8336248	PF00282	Pyridoxal_deC	PTHR11999	FAMILY NOT NAMED	GO:0016831	carboxy-lyase activity	4.1.1.22	Histidine decarboxylase			KOG0629	Glutamate decarboxylase and related proteins							G3DSA:3.40.640.10	no description
Chromosome18	5339281	9804251	Chromosome18	8359402	8360761	Manes.18G090800	0	+	Manes.18G090800	IPR008217		Mesculenta_v8.1	671	Mes	(1 of 7) KOG4473 - Uncharacterized membrane protein	Chromosome18	1	8359403	8360761	1	Manes.18G090800.1	Manes.18G090800.1.p	8359403	8360761	PF01988	VIT1	PTHR31851								KOG4473	Uncharacterized membrane protein							G3DSA:3.40.50.720	no description
Chromosome18	5339281	9804251	Chromosome18	8363354	8364664	Manes.18G090900	0	+	Manes.18G090900	IPR023184		Mesculenta_v8.1	671	Mes	(1 of 4) K00416 - ubiquinol-cytochrome c reductase subunit 6 (QCR6, UQCRH)	Chromosome18	1	8363355	8364664	1	Manes.18G090900.3	Manes.18G090900.3.p	8363355	8364664	PF02320	UCR_hinge	PTHR15336	FAMILY NOT NAMED	GO:0006122	mitochondrial electron transport, ubiquinol to cytochrome c					KOG4763	Ubiquinol-cytochrome c reductase hinge protein	K00416	ubiquinol-cytochrome c reductase subunit 6					G3DSA:1.10.287.20	no description
Chromosome18	5339281	9804251	Chromosome18	8365363	8368462	Manes.18G091000	0	+	Manes.18G091000			Mesculenta_v8.1	671	Mes	(1 of 5) PTHR21654//PTHR21654:SF11 - FAMILY NOT NAMED // F16F4.11 PROTEIN	Chromosome18	1	8365364	8368462	1	Manes.18G091000.3	Manes.18G091000.3.p	8365364	8368462	PF13837	Myb_DNA-bind_4	PTHR21654	FAMILY NOT NAMED							KOG4282	Transcription factor GT-2 and related proteins, contains trihelix DNA-binding/SANT domain
Chromosome18	5339281	9804251	Chromosome18	8372774	8384457	Manes.18G091200	0	-	Manes.18G091200	IPR003903		Mesculenta_v8.1	671	Mes	(1 of 1) KOG2871 - Uncharacterized conserved protein	Chromosome18	-1	8372775	8384457	1	Manes.18G091200.1	Manes.18G091200.1.p	8372775	8384457	PF13898	DUF4205	PTHR12473	FAMILY NOT NAMED							KOG2871	Uncharacterized conserved protein					SM00726	no description	G3DSA:1.10.238.10	no description	PS50330	UIM
Chromosome18	5339281	9804251	Chromosome18	8386211	8386659	Manes.18G091250	0	-	Manes.18G091250			Mesculenta_v8.1	671	Mes		Chromosome18	-1	8386212	8386659	1	Manes.18G091250.1	Manes.18G091250.1.p	8386212	8386659
Chromosome18	5339281	9804251	Chromosome18	8399198	8401243	Manes.18G091400	0	-	Manes.18G091400	IPR001163		Mesculenta_v8.1	671	Mes	(1 of 2) K12622 - U6 snRNA-associated Sm-like protein LSm3 (LSM3)	Chromosome18	-1	8399199	8401243	1	Manes.18G091400.1	Manes.18G091400.1.p	8399199	8401243	PF01423	LSM	PTHR13110	FAMILY NOT NAMED							KOG3460	Small nuclear ribonucleoprotein (snRNP) LSM3	K12622	U6 snRNA-associated Sm-like protein LSm3			SM00651	no description	G3DSA:2.30.30.100	no description
Chromosome18	5339281	9804251	Chromosome18	8418036	8421336	Manes.18G091600	0	+	Manes.18G091600	IPR001005		Mesculenta_v8.1	671	Mes	(1 of 3) PTHR21654//PTHR21654:SF19 - FAMILY NOT NAMED // DUPLICATED HOMEODOMAIN-LIKE SUPERFAMILY PROTEIN	Chromosome18	1	8418037	8421336	1	Manes.18G091600.1	Manes.18G091600.1.p	8418037	8421336	PF13837	Myb_DNA-bind_4	PTHR21654	FAMILY NOT NAMED							KOG4282	Transcription factor GT-2 and related proteins, contains trihelix DNA-binding/SANT domain					SM00717	no description	G3DSA:3.40.50.2300	no description	PS50090	MYB_LIKE
Chromosome18	5339281	9804251	Chromosome18	8438179	8441449	Manes.18G091700	0	-	Manes.18G091700	IPR001005		Mesculenta_v8.1	671	Mes	(1 of 2) PTHR21654//PTHR21654:SF9 - FAMILY NOT NAMED // TRIHELIX TRANSCRIPTION FACTOR GT-2	Chromosome18	-1	8438180	8441449	1	Manes.18G091700.1	Manes.18G091700.1.p	8438180	8441449	PF13837	Myb_DNA-bind_4	PTHR21654	FAMILY NOT NAMED							KOG4282	Transcription factor GT-2 and related proteins, contains trihelix DNA-binding/SANT domain					SM00717	no description	G3DSA:1.10.940.10	no description	PS50090	MYB_LIKE
Chromosome18	5339281	9804251	Chromosome18	8503790	8509577	Manes.18G091900	0	+	Manes.18G091900	IPR000007		Mesculenta_v8.1	671	Mes	(1 of 2) PTHR16517:SF31 - TUBBY-LIKE F-BOX PROTEIN 1-RELATED	Chromosome18	1	8503791	8509577		Manes.18G091900.7	Manes.18G091900.7.p	8503793	8509343	PF00646	F-box	PTHR16517	FAMILY NOT NAMED	GO:0005515	protein binding													G3DSA:3.20.90.10	no description
Chromosome18	5339281	9804251	Chromosome18	8516133	8516780	Manes.18G092150	0	+	Manes.18G092150			Mesculenta_v8.1	671	Mes		Chromosome18	1	8516134	8516780	1	Manes.18G092150.1	Manes.18G092150.1.p	8516134	8516780
Chromosome18	5339281	9804251	Chromosome18	8544741	8549259	Manes.18G092500	0	+	Manes.18G092500	IPR008511		Mesculenta_v8.1	671	Mes	(1 of 8) PF05633 - Protein of unknown function (DUF793) (DUF793)	Chromosome18	1	8544742	8549259	1	Manes.18G092500.2	Manes.18G092500.2.p	8544742	8549259	PF05633	DUF793	PTHR31509
Chromosome18	5339281	9804251	Chromosome18	8559638	8566452	Manes.18G092700	0	-	Manes.18G092700	IPR004827		Mesculenta_v8.1	671	Mes	(1 of 2) PTHR22952:SF184 - BASIC LEUCINE ZIPPER TRANSCRIPTION FACTOR-RELATED	Chromosome18	-1	8559639	8566452		Manes.18G092700.7	Manes.18G092700.7.p	8559639	8566258	PF07716	bZIP_2	PTHR22952	FAMILY NOT NAMED	GO:0003700	transcription factor activity, sequence-specific DNA binding													G3DSA:1.20.58.70	no description
Chromosome18	5339281	9804251	Chromosome18	8569837	8570526	Manes.18G092750	0	+	Manes.18G092750	IPR000425		Mesculenta_v8.1	671	Mes	(1 of 3) PTHR19139:SF30 - AQUAPORIN TIP3-1-RELATED	Chromosome18	1	8569838	8570526	1	Manes.18G092750.1	Manes.18G092750.1.p	8569838	8570526			PTHR19139:SF30	TONOPLAST INTRINSIC PROTEIN	GO:0005215	transporter activity													G3DSA:1.20.1080.10	no description
Chromosome18	5339281	9804251	Chromosome18	8605384	8607278	Manes.18G092900	0	-	Manes.18G092900	IPR014895		Mesculenta_v8.1	671	Mes	(1 of 1) PF14099 - Polysaccharide lyase (Polysacc_lyase)	Chromosome18	-1	8605385	8607278	1	Manes.18G092900.1	Manes.18G092900.1.p	8605385	8607278	PF08787	Alginate_lyase2	PTHR33681																G3DSA:2.60.120.200	no description
Chromosome18	5339281	9804251	Chromosome18	8621591	8626146	Manes.18G093000	0	+	Manes.18G093000	IPR005746		Mesculenta_v8.1	671	Mes	(1 of 2) PTHR10438//PTHR10438:SF280 - THIOREDOXIN // THIOREDOXIN Y1, CHLOROPLASTIC-RELATED	Chromosome18	1	8621592	8626146		Manes.18G093000.6	Manes.18G093000.6.p	8621592	8626146	PF00085	Thioredoxin	PTHR10438	FAMILY NOT NAMED	GO:0006662	glycerol ether metabolic process	1.8.1.8	Protein-disulfide reductase			KOG0910	Thioredoxin-like protein							G3DSA:1.10.10.10	no description	PS51352	THIOREDOXIN_2
Chromosome18	5339281	9804251	Chromosome18	8638231	8641048	Manes.18G093201	0	+	Manes.18G093201	IPR003496		Mesculenta_v8.1	671	Mes	(1 of 3) PF02496 - ABA/WDS induced protein (ABA_WDS)	Chromosome18	1	8638232	8641048		Manes.18G093201.3	Manes.18G093201.3.p	8640069	8641048	PF02496	ABA_WDS	PTHR33801		GO:0006950	response to stress
Chromosome18	5339281	9804251	Chromosome18	8654900	8658779	Manes.18G093500	0	+	Manes.18G093500	IPR002698		Mesculenta_v8.1	671	Mes	(1 of 1) PTHR13017:SF0 - METHENYLTETRAHYDROFOLATE SYNTHASE DOMAIN-CONTAINING PROTEIN	Chromosome18	1	8654901	8658779	1	Manes.18G093500.1	Manes.18G093500.1.p	8654901	8658779	PF01812	5-FTHF_cyc-lig	PTHR13017	FAMILY NOT NAMED							KOG4410	5-formyltetrahydrofolate cyclo-ligase	K01934	5-formyltetrahydrofolate cyclo-ligase [EC:6.3.3.2]					G3DSA:3.40.50.10420	no description
Chromosome18	5339281	9804251	Chromosome18	8684596	8686991	Manes.18G093800	0	+	Manes.18G093800	IPR001471		Mesculenta_v8.1	671	Mes	(1 of 196) PF00847 - AP2 domain (AP2)	Chromosome18	1	8684597	8686991		Manes.18G093800.1	Manes.18G093800.1.p	8684597	8686991	PF00847	AP2	PTHR31190		GO:0003700	transcription factor activity, sequence-specific DNA binding											SM00380	no description	G3DSA:3.30.730.10	no description	PS51032	AP2_ERF
Chromosome18	5339281	9804251	Chromosome18	8696148	8696868	Manes.18G093900	0	-	Manes.18G093900	IPR006501		Mesculenta_v8.1	671	Mes	(1 of 101) PF04043 - Plant invertase/pectin methylesterase inhibitor (PMEI)	Chromosome18	-1	8696149	8696868	1	Manes.18G093900.1	Manes.18G093900.1.p	8696149	8696868	PF04043	PMEI			GO:0004857	enzyme inhibitor activity											SM00856	no description	G3DSA:1.20.140.40	no description
Chromosome18	5339281	9804251	Chromosome18	8726363	8727582	Manes.18G094200	0	+	Manes.18G094200	IPR021899		Mesculenta_v8.1	671	Mes	(1 of 18) PF12023 - Domain of unknown function (DUF3511) (DUF3511)	Chromosome18	1	8726364	8727582	1	Manes.18G094200.1	Manes.18G094200.1.p	8726364	8727582	PF12023	DUF3511	PTHR33193
Chromosome18	5339281	9804251	Chromosome18	8733089	8733332	Manes.18G094300	0	+	Manes.18G094300			Mesculenta_v8.1	671	Mes		Chromosome18	1	8733090	8733332	1	Manes.18G094300.3	Manes.18G094300.3.p	8733090	8733332
Chromosome18	5339281	9804251	Chromosome18	8733785	8736838	Manes.18G094400	0	-	Manes.18G094400			Mesculenta_v8.1	671	Mes	(1 of 2) PTHR14154//PTHR14154:SF12 - UPF0041 BRAIN PROTEIN 44-RELATED // SUBFAMILY NOT NAMED	Chromosome18	-1	8733786	8736838	1	Manes.18G094400.1	Manes.18G094400.1.p	8733786	8736838			PTHR14154	FAMILY NOT NAMED															G3DSA:1.20.1620.10
Chromosome18	5339281	9804251	Chromosome18	8736838	8741682	Manes.18G094500	0	-	Manes.18G094500			Mesculenta_v8.1	671	Mes		Chromosome18	-1	8736839	8741682	1	Manes.18G094500.1	Manes.18G094500.1.p	8736839	8741682			PTHR33401
Chromosome18	5339281	9804251	Chromosome18	8752841	8753763	Manes.18G094701	0	+	Manes.18G094701			Mesculenta_v8.1	671	Mes		Chromosome18	1	8752842	8753763	1	Manes.18G094701.1	Manes.18G094701.1.p	8752842	8753763
Chromosome18	5339281	9804251	Chromosome18	8755717	8761537	Manes.18G094800	0	-	Manes.18G094800	IPR004853		Mesculenta_v8.1	671	Mes	(1 of 5) PTHR11132//PTHR11132:SF73 - SOLUTE CARRIER FAMILY 35 // SUBFAMILY NOT NAMED	Chromosome18	-1	8755718	8761537		Manes.18G094800.2	Manes.18G094800.2.p	8756037	8761537	PF03151	TPT	PTHR11132	FAMILY NOT NAMED							KOG1441	Glucose-6-phosphate/phosphate and phosphoenolpyruvate/phosphate antiporter
Chromosome18	5339281	9804251	Chromosome18	8789556	8791956	Manes.18G095100	0	-	Manes.18G095100	IPR006947		Mesculenta_v8.1	671	Mes	(1 of 4) PTHR11751:SF126 - TRYPTOPHAN AMINOTRANSFERASE-RELATED PROTEIN 3-RELATED	Chromosome18	-1	8789557	8791956	1	Manes.18G095100.1	Manes.18G095100.1.p	8789557	8791956	PF04864	Alliinase_C	PTHR11751	FAMILY NOT NAMED	GO:0016846	carbon-sulfur lyase activity													G3DSA:2.10.25.30	no description
Chromosome18	5339281	9804251	Chromosome18	8805451	8809687	Manes.18G095250	0	+	Manes.18G095250	IPR006948		Mesculenta_v8.1	671	Mes	(1 of 4) PTHR11751:SF126 - TRYPTOPHAN AMINOTRANSFERASE-RELATED PROTEIN 3-RELATED	Chromosome18	1	8805452	8809687		Manes.18G095250.1	Manes.18G095250.1.p	8806388	8809687	PF04864	Alliinase_C	PTHR11751	FAMILY NOT NAMED	GO:0016846	carbon-sulfur lyase activity													G3DSA:2.10.25.30	no description
Chromosome18	5339281	9804251	Chromosome18	8810460	8813783	Manes.18G095300	0	-	Manes.18G095300	IPR002198		Mesculenta_v8.1	671	Mes	(1 of 2) K11168 - dehydrogenase/reductase SDR family member 12 (DHRS12)	Chromosome18	-1	8810461	8813783	1	Manes.18G095300.1	Manes.18G095300.1.p	8810461	8813783	PF00106	adh_short	PTHR24320	FAMILY NOT NAMED	GO:0008152	metabolic process	1.1.1.300	NADP-retinol dehydrogenase			KOG1208	Dehydrogenases with different specificities (related to short-chain alcohol dehydrogenases)	K11168	dehydrogenase/reductase SDR family member 12 [EC:1.1.-.-]					G3DSA:3.40.50.720	no description
Chromosome18	5339281	9804251	Chromosome18	8819135	8821116	Manes.18G102100	0	+	Manes.18G102100	IPR006948		Mesculenta_v8.1	671	Mes	(1 of 1) 4.4.1.4 - Alliin lyase / L-cysteine sulfoxide lyase	Chromosome18	1	8819136	8821116		Manes.18G102100.2	Manes.18G102100.2.p	8819136	8821116	PF04864	Alliinase_C	PTHR11751	FAMILY NOT NAMED	GO:0016846	carbon-sulfur lyase activity	4.4.1.4	Alliin lyase											G3DSA:2.10.25.30	no description
Chromosome18	5339281	9804251	Chromosome18	8821926	8826095	Manes.18G095400	0	-	Manes.18G095400	IPR002198		Mesculenta_v8.1	671	Mes	(1 of 2) K11168 - dehydrogenase/reductase SDR family member 12 (DHRS12)	Chromosome18	-1	8821927	8826095		Manes.18G095400.3	Manes.18G095400.3.p	8823298	8825847	PF00106	adh_short	PTHR24320	FAMILY NOT NAMED	GO:0008152	metabolic process	1.1.1.300	NADP-retinol dehydrogenase											G3DSA:3.40.50.720	no description
Chromosome18	5339281	9804251	Chromosome18	8850822	8851861	Manes.18G095650	0	-	Manes.18G095650			Mesculenta_v8.1	671	Mes		Chromosome18	-1	8850823	8851861	1	Manes.18G095650.1	Manes.18G095650.1.p	8850823	8851861
Chromosome18	5339281	9804251	Chromosome18	8852578	8854962	Manes.18G095700	0	-	Manes.18G095700			Mesculenta_v8.1	671	Mes	(1 of 1) PTHR35706:SF1 - F14O23.11 PROTEIN	Chromosome18	-1	8852579	8854962	1	Manes.18G095700.1	Manes.18G095700.1.p	8852579	8854962			PTHR35706
Chromosome18	5339281	9804251	Chromosome18	8865265	8866716	Manes.18G095800	0	-	Manes.18G095800	IPR002016		Mesculenta_v8.1	671	Mes	(1 of 3) PTHR31235//PTHR31235:SF77 - FAMILY NOT NAMED // PEROXIDASE 12	Chromosome18	-1	8865266	8866716	1	Manes.18G095800.1	Manes.18G095800.1.p	8865266	8866716	PF00141	peroxidase	PTHR31235		GO:0004601	peroxidase activity	1.11.1.7	Peroxidase	PWY-7214	baicalein degradation (hydrogen peroxide detoxification)									G3DSA:1.10.420.10	no description	PS50873	PEROXIDASE_4
Chromosome18	5339281	9804251	Chromosome18	8884147	8886374	Manes.18G096100	0	-	Manes.18G096100	IPR000626		Mesculenta_v8.1	671	Mes	(1 of 2) K12158 - ubiquitin-like protein Nedd8 (NEDD8)	Chromosome18	-1	8884148	8886374	1	Manes.18G096100.1	Manes.18G096100.1.p	8884148	8886374	PF00240	ubiquitin	PTHR10666	FAMILY NOT NAMED	GO:0005515	protein binding					KOG0005	Ubiquitin-like protein	K12158	ubiquitin-like protein Nedd8			SM00213	no description	G3DSA:3.10.20.90	no description	PS50053	UBIQUITIN_2
Chromosome18	5339281	9804251	Chromosome18	8888621	8894962	Manes.18G096200	0	-	Manes.18G096200	IPR009943		Mesculenta_v8.1	671	Mes	(1 of 1) PF07343 - Protein of unknown function (DUF1475) (DUF1475)	Chromosome18	-1	8888622	8894962		Manes.18G096200.14	Manes.18G096200.14.p	8888622	8894961	PF07343	DUF1475	PTHR36318
Chromosome18	5339281	9804251	Chromosome18	8896575	8907339	Manes.18G096300	0	-	Manes.18G096300	IPR006689		Mesculenta_v8.1	671	Mes	(1 of 7) K07897 - Ras-related protein Rab-7A (RAB7A)	Chromosome18	-1	8896576	8907339	1	Manes.18G096300.3	Manes.18G096300.3.p	8896576	8907339	PF00025	Arf	PTHR24073	FAMILY NOT NAMED	GO:0005622	intracellular					KOG0394	Ras-related GTPase	K07897	Ras-related protein Rab-7A			SM00175	no description	G3DSA:3.40.50.300	no description	PS51419	RAB
Chromosome18	5339281	9804251	Chromosome18	8913467	8919350	Manes.18G096400	0	+	Manes.18G096400	IPR001698		Mesculenta_v8.1	671	Mes	(1 of 2) K10365 - capping protein (actin filament) muscle Z-line, beta (CAPZB)	Chromosome18	1	8913468	8919350	1	Manes.18G096400.2	Manes.18G096400.2.p	8913468	8919350	PF01115	F_actin_cap_B	PTHR10619	F-ACTIN-CAPPING PROTEIN SUBUNIT BETA	GO:0008290	F-actin capping protein complex					KOG3174	F-actin capping protein, beta subunit	K10365	capping protein (actin filament) muscle Z-line, beta					G3DSA:3.10.129.10	no description
Chromosome18	5339281	9804251	Chromosome18	8920698	8926139	Manes.18G096500	0	-	Manes.18G096500	IPR006694		Mesculenta_v8.1	671	Mes	(1 of 4) 1.14.13.169 - Transferred entry: 1.14.18.5	Chromosome18	-1	8920699	8926139	1	Manes.18G096500.1	Manes.18G096500.1.p	8920699	8926139	PF04116	FA_hydroxylase	PTHR11863	FAMILY NOT NAMED	GO:0005506	iron ion binding	1.14.13.169	Transferred entry: 1.14.18.5	PWY-5129	sphingolipid biosynthesis (plants)	KOG0874	Sphingolipid hydroxylase	K04713	sphinganine C4-monooxygenase [EC:1.14.13.169]
Chromosome18	5339281	9804251	Chromosome18	8930617	8935767	Manes.18G096600	0	+	Manes.18G096600	IPR003441		Mesculenta_v8.1	671	Mes	(1 of 2) PTHR31989//PTHR31989:SF27 - FAMILY NOT NAMED // F23M19.14 PROTEIN-RELATED	Chromosome18	1	8930618	8935767		Manes.18G096600.2	Manes.18G096600.2.p	8930618	8934877	PF02365	NAM	PTHR31989		GO:0003677	DNA binding															PS51005	NAC
Chromosome18	5339281	9804251	Chromosome18	8956654	8959753	Manes.18G096900	0	-	Manes.18G096900	IPR011707		Mesculenta_v8.1	671	Mes	(1 of 2) PTHR11709:SF94 - LACCASE-15	Chromosome18	-1	8956655	8959753	1	Manes.18G096900.1	Manes.18G096900.1.p	8956655	8959753	PF07731	Cu-oxidase_2	PTHR11709	FAMILY NOT NAMED	GO:0005507	copper ion binding	1.10.3.2	Laccase	PWY-5466	matairesinol biosynthesis			K05909	laccase [EC:1.10.3.2]					G3DSA:2.60.40.420	no description
Chromosome18	5339281	9804251	Chromosome18	8968349	8972059	Manes.18G097000	0	-	Manes.18G097000	IPR011707		Mesculenta_v8.1	671	Mes	(1 of 2) PTHR11709:SF94 - LACCASE-15	Chromosome18	-1	8968350	8972059	1	Manes.18G097000.3	Manes.18G097000.3.p	8968350	8972059	PF07731	Cu-oxidase_2	PTHR11709	FAMILY NOT NAMED	GO:0005507	copper ion binding	1.10.3.2	Laccase	PWY-5466	matairesinol biosynthesis			K05909	laccase [EC:1.10.3.2]					G3DSA:2.60.40.420	no description
Chromosome18	5339281	9804251	Chromosome18	8995919	8996701	Manes.18G097200	0	+	Manes.18G097200	IPR001471		Mesculenta_v8.1	671	Mes	(1 of 196) PF00847 - AP2 domain (AP2)	Chromosome18	1	8995920	8996701	1	Manes.18G097200.1	Manes.18G097200.1.p	8995920	8996701	PF00847	AP2	PTHR31677		GO:0003700	transcription factor activity, sequence-specific DNA binding											SM00380	no description	G3DSA:3.30.730.10	no description	PS51032	AP2_ERF
Chromosome18	5339281	9804251	Chromosome18	8999849	9000932	Manes.18G097300	0	-	Manes.18G097300			Mesculenta_v8.1	671	Mes		Chromosome18	-1	8999850	9000932	1	Manes.18G097300.1	Manes.18G097300.1.p	8999850	9000932
[truncated: 231 more rows]
[truncated: 3 more columns]
